# Supplementary material for: Identification of Key Proteins from the Alternative Lengthening of Telomeres-Associated Promyelocytic Leukemia Nuclear Bodies Pathway
Source: Biology (Basel). 2022 Jan 25;11(2):185. doi: 10.3390/biology11020185 (PMC8868596; doi:10.3390/biology11020185)
Supplement: Supplementary file 1 [file biology-11-00185-s001.zip]

Archive with 12 entries (12 files):
- S1_File.xlsx
- __MACOSX/._S1_File.xlsx
- S2_File.xlsx
- __MACOSX/._S2_File.xlsx
- S3_File.xlsx
- __MACOSX/._S3_File.xlsx
- S4_File.xlsx
- __MACOSX/._S4_File.xlsx
- S5_File.xlsx
- __MACOSX/._S5_File.xlsx
- S6_File.csv
- __MACOSX/._S6_File.csv
