# Supplementary material for: Identification of Key Proteins from the Alternative Lengthening of Telomeres-Associated Promyelocytic Leukemia Nuclear Bodies Pathway
Source: Biology (Basel). 2022 Jan 25;11(2):185. doi: 10.3390/biology11020185 (PMC8868596; doi:10.3390/biology11020185)
Supplement: Supplementary file 1 [file biology-11-00185-s001.zip › S4_File.xlsx]

## Sheet: Sheet1
Table S4. TCGA Study vs gene (normalized)
GENE	NSMCE2	SENP5	NBN	TERF1	ATR	HUS1	ATM	PCNA	TP53BP1	SENP6	XRCC6	MRE11	RAD50	CBX3	PARP2	ACD	BAZ2A	KDM4C	SUMO2	UPF1	CDKN1A	POT1	TERF2	RAD17	TINF2	NABP2	DNMT1	WRN	TERF2IP	RAD52	PIAS4	GNL3L	RPA1	UBE2I	TOP3A	SENP7	BLM	SENP3	HMGB1	PML	FANCD2	ERCC4	SENP1	MORC3	SUMO3	MUS81	ZBTB48	KMT5C	HMBOX1
TCGA_UCS (n=56)	0.263158	0.385965	0.210526	0.385965	0.175439	0.192982	0.280702	0.192982	0.263158	0.122807	0.175439	0.105263	0.157895	0.22807	0.175439	0.122807	0.140351	0.140351	0.210526	0.368421	0.105263	0.210526	0.333333	0.0526316	0.22807	0.122807	0.192982	0.0526316	0.0175439	0.0350877	0.263158	0.0877193	0.0877193	0.175439	0.263158	0.0526316	0.192982	0.105263	0.192982	0.175439	0.22807	0.175439	0.157895	0.0350877	0.0526316	0.157895	0.0526316	0.0350877	0.0877193
TCGA_ESCA (n=181)	0.0659341	0.0824176	0.0769231	0.0824176	0.0989011	0.17033	0.104396	0.164835	0.153846	0.60989	0.0769231	0.0714286	0.10989	0.203297	0.0769231	0.340659	0.17033	0.0549451	0.445055	0.120879	0.972527	0.115385	0.0714286	0.0934066	0.148352	0.241758	0.0824176	0.0604396	0.0879121	0.131868	0.164835	0.0494505	0.0824176	0.10989	0.0989011	0.0494505	0.104396	0.043956	0.148352	0.0659341	0.0879121	0.126374	0.0659341	0.0604396	0.0989011	0.0989011	0.175824	0.0879121	0.120879
TCGA_UCEC (n=507)	0.232514	0.310019	0.168242	0.173913	0.215501	0.0869565	0.26276	0.111531	0.187146	0.1569	0.1569	0.181474	0.143667	0.0926276	0.117202	0.151229	0.136106	0.136106	0.130435	0.175803	0.0850662	0.215501	0.0982987	0.134216	0.0982987	0.126654	0.206049	0.113422	0.10775	0.0964083	0.094518	0.124764	0.0661626	0.124764	0.136106	0.119093	0.122873	0.147448	0.10397	0.160681	0.0982987	0.094518	0.126654	0.111531	0.162571	0.0831758	0.0756144	0.136106	0.109641
TCGA_SKCM (n=363)	0.244344	0.147059	0.178733	0.214932	0.217195	0.190045	0.18552	0.133484	0.246606	0.142534	0.0904977	0.190045	0.210407	0.260181	0.169683	0.174208	0.0723982	0.081448	0.0904977	0.133484	0.104072	0.0972851	0.113122	0.156109	0.0972851	0.108597	0.138009	0.140271	0.106335	0.0972851	0.0723982	0.115385	0.0701357	0.106335	0.10181	0.126697	0.149321	0.0995475	0.0904977	0.104072	0.0769231	0.117647	0.0791855	0.156109	0.171946	0.135747	0.0904977	0.104072	0.0972851
TCGA_BLCA (n=402)	0.243309	0.289538	0.272506	0.199513	0.226277	0.145985	0.201946	0.160584	0.141119	0.0875912	0.124088	0.143552	0.160584	0.104623	0.131387	0.138686	0.111922	0.104623	0.114355	0.0924574	0.126521	0.107056	0.080292	0.080292	0.0973236	0.194647	0.107056	0.107056	0.109489	0.0948905	0.0900243	0.0827251	0.109489	0.107056	0.16545	0.080292	0.0924574	0.206813	0.0875912	0.0632603	0.124088	0.0583942	0.109489	0.119221	0.107056	0.131387	0.107056	0.121655	0.121655
TCGA_ACC (n=76)	0.163043	0.141304	0.130435	0.141304	0.0978261	0.195652	0.119565	0.163043	0.0652174	0.163043	0.391304	0.0543478	0.0869565	0.0217391	0.195652	0.184783	0.152174	0.076087	0.130435	0.23913	0.25	0.184783	0.152174	0.293478	0.173913	0.0652174	0.119565	0.163043	0.0652174	0.076087	0.369565	0.0652174	0.184783	0.293478	0.0326087	0.163043	0.0543478	0.0652174	0.108696	0.152174	0.217391	0.0869565	0.0652174	0.076087	0.076087	0.0869565	0.0543478	0.076087	0.0326087
TCGA_LUSC (n=466)	0.110883	0.907598	0.158111	0.160164	0.531828	0.174538	0.125257	0.166324	0.12731	0.11499	0.0821355	0.131417	0.125257	0.190965	0.117043	0.102669	0.0800821	0.193018	0.141684	0.0862423	0.0698152	0.141684	0.211499	0.0533881	0.0225873	0.073922	0.073922	0.063655	0.0287474	0.036961	0.0841889	0.0574949	0.0903491	0.0944559	0.13347	0.110883	0.11499	0.129363	0.0554415	0.0677618	0.104723	0.073922	0.0862423	0.0965092	0.104723	0.0821355	0.0390144	0.0616016	0.0985626
TCGA_CESC (n=275)	0.178451	0.680135	0.151515	0.117845	0.457912	0.104377	0.124579	0.151515	0.131313	0.127946	0.104377	0.255892	0.0673401	0.104377	0.0875421	0.0875421	0.131313	0.158249	0.144781	0.117845	0.0841751	0.0909091	0.0505051	0.127946	0.0774411	0.104377	0.154882	0.0606061	0.0942761	0.0875421	0.0673401	0.0976431	0.141414	0.107744	0.131313	0.111111	0.138047	0.0976431	0.0808081	0.0774411	0.141414	0.0505051	0.043771	0.0505051	0.104377	0.0942761	0.0639731	0.117845	0.0841751
TCGA_BRCA (n=994)	0.48524	0.160517	0.251845	0.344096	0.100554	0.0987085	0.097786	0.164207	0.104244	0.097786	0.122694	0.130074	0.101476	0.170664	0.0867159	0.0931734	0.180812	0.152214	0.114391	0.111624	0.0433579	0.108856	0.108856	0.115314	0.0599631	0.0839483	0.111624	0.159594	0.0811808	0.099631	0.0756458	0.127306	0.182657	0.183579	0.190959	0.0765683	0.122694	0.0691882	0.119926	0.050738	0.0839483	0.165129	0.0821033	0.0913284	0.0728782	0.0968635	0.0922509	0.0830258	0.0673432
TCGA_COAD (n=524)	0.207071	0.102694	0.151515	0.208754	0.111111	0.178451	0.213805	0.220539	0.136364	0.121212	0.136364	0.148148	0.149832	0.127946	0.117845	0.116162	0.0942761	0.143098	0.106061	0.107744	0.0757576	0.193603	0.122896	0.10101	0.10101	0.0808081	0.0925926	0.0959596	0.0841751	0.252525	0.0808081	0.117845	0.131313	0.0690236	0.0656566	0.10101	0.0858586	0.0757576	0.0740741	0.0723906	0.0656566	0.0555556	0.131313	0.0875421	0.0791246	0.0555556	0.254209	0.0858586	0.102694
TCGA_STAD (n=407)	0.352273	0.161364	0.202273	0.154545	0.170455	0.209091	0.181818	0.172727	0.125	0.115909	0.109091	0.177273	0.138636	0.102273	0.109091	0.125	0.0386364	0.186364	0.102273	0.0727273	0.0818182	0.145455	0.120455	0.075	0.0681818	0.115909	0.0818182	0.0454545	0.0977273	0.075	0.118182	0.0704545	0.0840909	0.0681818	0.0590909	0.111364	0.109091	0.134091	0.0727273	0.0681818	0.138636	0.140909	0.0727273	0.0886364	0.113636	0.0931818	0.163636	0.0886364	0.0772727
TCGA_SARC (n=251)	0.121569	0.113725	0.129412	0.0980392	0.0862745	0.164706	0.0941176	0.113725	0.105882	0.0627451	0.0901961	0.0980392	0.121569	0.141176	0.0627451	0.105882	0.0745098	0.211765	0.0980392	0.156863	0.0627451	0.0980392	0.0901961	0.0784314	0.152941	0.054902	0.184314	0.14902	0.145098	0.0941176	0.0784314	0.360784	0.121569	0.0745098	0.0941176	0.0901961	0.145098	0.0745098	0.0705882	0.145098	0.0588235	0.0588235	0.113725	0.152941	0.0705882	0.0509804	0.105882	0.133333	0.0823529
TCGA_HNSC (n=488)	0.221797	0.590822	0.164436	0.206501	0.349904	0.18738	0.105163	0.105163	0.0975143	0.10325	0.116635	0.130019	0.107075	0.0994264	0.0898662	0.0745698	0.101338	0.189293	0.116635	0.105163	0.0592734	0.124283	0.1587	0.0956023	0.0803059	0.0592734	0.0898662	0.108987	0.0745698	0.0611855	0.0535373	0.0630975	0.0783939	0.0745698	0.0745698	0.0783939	0.0688337	0.0975143	0.0458891	0.0573614	0.0726577	0.14914	0.0630975	0.0592734	0.135755	0.145315	0.040153	0.0630975	0.082218
TCGA_LUAD (n=503)	0.181979	0.185512	0.171378	0.284452	0.146643	0.180212	0.190813	0.120141	0.120141	0.118375	0.102473	0.167845	0.155477	0.0565371	0.137809	0.137809	0.106007	0.144876	0.130742	0.0724382	0.0848057	0.120141	0.106007	0.0812721	0.118375	0.0636042	0.0583039	0.107774	0.0724382	0.0530035	0.0971731	0.10424	0.111307	0.107774	0.116608	0.0918728	0.0724382	0.113074	0.0742049	0.0706714	0.0565371	0.0618375	0.0971731	0.107774	0.100707	0.090106	0.0742049	0.0830389	0.0830389
TCGA_CHOL (n=36)	0.305556	0.166667	0.222222	0.25	0.0555556	0.0277778	0.0833333	0.138889	0.194444	0.444444	0.222222	0.0833333	0.0833333	0.0833333	0.111111	0.111111	0.166667	0.0555556	0.0833333	0.138889	0.0555556	0.0555556	0.138889	0.222222	0.0833333	0.0833333	0.0833333	0.0555556	0.138889	0.166667	0.0555556	0.0555556	0.0555556	0.0277778	0.0277778	0.111111	0.166667	0.0555556	0.166667	0.0833333	0.0555556	0.138889	0.0833333	0.111111	0.111111	0.0277778	0.138889	0.0833333	0.0833333
TCGA_OV (n=201)	0.439316	0.316239	0.196581	0.0769231	0.164103	0.0871795	0.104274	0.121368	0.0837607	0.0871795	0.112821	0.14359	0.0820513	0.131624	0.0957265	0.0769231	0.160684	0.129915	0.0871795	0.150427	0.145299	0.131624	0.147009	0.203419	0.179487	0.109402	0.145299	0.0905983	0.0700855	0.150427	0.0581197	0.0205128	0.121368	0.111111	0.0495726	0.0923077	0.0752137	0.0632479	0.0529915	0.0529915	0.0461538	0.0512821	0.0803419	0.0547009	0.0837607	0.0581197	0.0273504	0.0683761	0.0769231
TCGA_LIHC (n=348)	0.567204	0.0860215	0.319892	0.352151	0.0887097	0.104839	0.0887097	0.129032	0.0887097	0.126344	0.150538	0.0913978	0.0833333	0.077957	0.0806452	0.107527	0.112903	0.0483871	0.0860215	0.11828	0.0268817	0.0913978	0.0483871	0.112903	0.094086	0.120968	0.0591398	0.120968	0.094086	0.077957	0.0672043	0.0913978	0.0725806	0.0672043	0.150538	0.0698925	0.0672043	0.094086	0.0672043	0.0833333	0.077957	0.120968	0.0806452	0.0698925	0.0913978	0.0887097	0.0913978	0.0483871	0.0537634
TCGA_TGCT (n=144)	0.181208	0.0402685	0.288591	0.0805369	0.0536913	0.342282	0.0469799	0.0939597	0.134228	0.0604027	0.0604027	0.0738255	0.288591	0.0469799	0.234899	0.154362	0.107383	0.100671	0.0939597	0.0738255	0.0671141	0.228188	0.0536913	0.00671141	0.0268456	0.0805369	0.0469799	0.0536913	0.0469799	0.0268456	0.0604027	0.0939597	0.033557	0.0536913	0.120805	0.154362	0.0536913	0.0671141	0.127517	0.14094	0.0604027	0.0939597	0.208054	0.127517	0.0671141	0.0134228	0.0805369	0.0402685	0.114094
TCGA_MESO (n=82)	0.137931	0.0804598	0.0574713	0.091954	0.149425	0.137931	0.103448	0.045977	0.195402	0.114943	0.114943	0.137931	0.091954	0.0804598	0.126437	0.0689655	0.241379	0.0804598	0.0689655	0.149425	0.091954	0.091954	0.103448	0.114943	0.114943	0.0689655	0.149425	0.0574713	0.0804598	0.0689655	0.091954	0.0114943	0.091954	0.103448	0.126437	0.091954	0.149425	0.0804598	0.0344828	0.0574713	0.0574713	0.0344828	0.114943	0.0574713	0.045977	0.0229885	0.045977	0.0804598	0.0689655
TCGA_PAAD (n=168)	0.293478	0.108696	0.130435	0.152174	0.11413	0.146739	0.11413	0.108696	0.11413	0.146739	0.119565	0.0978261	0.11413	0.0815217	0.103261	0.130435	0.048913	0.076087	0.11413	0.0652174	0.0652174	0.0706522	0.157609	0.108696	0.0326087	0.076087	0.0597826	0.0923913	0.0815217	0.157609	0.0706522	0.244565	0.0706522	0.0380435	0.0869565	0.103261	0.0978261	0.0815217	0.0652174	0.0923913	0.125	0.0543478	0.048913	0.0652174	0.048913	0.0597826	0.0380435	0.0815217	0.0597826
TCGA_DLBC (n=39)	0.145833	0.1875	0.125	0.104167	0.104167	0.125	0.0833333	0.125	0.1875	0.0416667	0.104167	0.0625	0.0625	0.0208333	0.0833333	0.208333	0.0833333	0.125	0.0833333	0.0833333	0.0625	0.0833333	0.0416667	0.0416667	0.0416667	0.166667	0.0625	0.0625	0.166667	0.0833333	0.145833	0.0625	0.125	0.125	0.0416667	0.0833333	0.0833333	0.0833333	0.0625	0.208333	0.104167	0.0833333	0.0625	0.0208333	0.0208333	0.125	0.104167	0.0625	0.0208333
TCGA_PRAD (n=488)	0.257085	0.147773	0.212551	0.216599	0.0870445	0.0465587	0.15587	0.082996	0.107287	0.0910931	0.0870445	0.097166	0.115385	0.0789474	0.0303644	0.0364372	0.220648	0.119433	0.0465587	0.0607287	0.0526316	0.103239	0.0445344	0.194332	0.180162	0.0546559	0.0668016	0.0708502	0.168016	0.101215	0.0465587	0.0748988	0.0910931	0.0546559	0.0384615	0.048583	0.0587045	0.0526316	0.0890688	0.0587045	0.0647773	0.0789474	0.0870445	0.062753	0.0708502	0.0607287	0.107287	0.103239	0.0182186
TCGA_KICH	0.2	0.0461538	0.184615	0.153846	0.0615385	0.0769231	0.138462	0.169231	0.107692	0	0.0615385	0.0923077	0.123077	0.107692	0.0769231	0.0769231	0.123077	0.169231	0.0923077	0.0769231	0.0615385	0.0307692	0.0923077	0.0769231	0.153846	0.153846	0.0923077	0.138462	0.0461538	0.0615385	0.0769231	0.0307692	0.153846	0.0923077	0.0307692	0.123077	0.0461538	0.0307692	0.0461538	0.138462	0.0615385	0.123077	0.0615385	0.169231	0.0769231	0.2	0.0153846	0.0923077	0.107692
TCGA_KIRP (n=274)	0.0742049	0.123675	0.0706714	0.0565371	0.120141	0.0671378	0.0918728	0.106007	0.0777385	0.0600707	0.120141	0.0812721	0.134276	0.0742049	0.176678	0.0989399	0.0918728	0.0706714	0.0742049	0.0636042	0.116608	0.0424028	0.0848057	0.0636042	0.229682	0.0600707	0.0565371	0.134276	0.360424	0.137809	0.0636042	0.120141	0.151943	0.102473	0.0671378	0.0812721	0.0459364	0.0918728	0.0848057	0.04947	0.04947	0.0636042	0.0600707	0.0530035	0.0812721	0.0388693	0.0530035	0.106007	0.0565371
TCGA_PCPG (n=161)	0.117978	0.303371	0.0786517	0.0786517	0.162921	0.0393258	0.123596	0.11236	0.0730337	0.0842697	0.0786517	0.0898876	0.0674157	0.252809	0.0955056	0.0955056	0.0561798	0.0449438	0.0674157	0.0449438	0.0505618	0.0955056	0.0617978	0.0561798	0.0505618	0.0674157	0.0786517	0.0955056	0.0786517	0.134831	0.0898876	0.101124	0.0617978	0.0393258	0.0505618	0.0617978	0.0224719	0.0730337	0.0730337	0.0955056	0.0898876	0.0730337	0.0337079	0.0674157	0.0505618	0.0842697	0.0842697	0.0674157	0.117978
TCGA_LGG (n=507)	0.145914	0.0856031	0.0914397	0.07393	0.0544747	0.14786	0.103113	0.114786	0.103113	0.0933852	0.107004	0.0817121	0.114786	0.0992218	0.206226	0.0564202	0.0836576	0.110895	0.0914397	0.107004	0.0447471	0.0642023	0.122568	0.0797665	0.0700389	0.07393	0.0894942	0.128405	0.0642023	0.0603113	0.0603113	0.0661479	0.0486381	0.0622568	0.0875486	0.0583658	0.0622568	0.0700389	0.0544747	0.0447471	0.07393	0.0564202	0.0447471	0.0914397	0.0564202	0.0700389	0.101167	0.0700389	0.0583658
TCGA_KIRC (n=352)	0.0273438	0.0957031	0.0546875	0.0605469	0.0820312	0.0742188	0.119141	0.158203	0.0917969	0.0644531	0.251953	0.0878906	0.0898438	0.0820312	0.121094	0.078125	0.0898438	0.0546875	0.0644531	0.0527344	0.0820312	0.0449219	0.0703125	0.0722656	0.0585938	0.0800781	0.0410156	0.142578	0.0664062	0.0859375	0.0820312	0.0644531	0.0703125	0.0585938	0.0546875	0.0761719	0.0585938	0.0644531	0.0605469	0.0703125	0.0585938	0.0527344	0.0449219	0.0761719	0.0507812	0.0507812	0.0351562	0.0664062	0.046875
TCGA_UVM (n=80)	0.175	0.0125	0.3875	0.275	0.0125	0.0625	0.0625	0.0625	0.05	0.0875	0.0875	0.05	0.0375	0.0625	0.0125	0.0625	0.0875	0.025	0.05	0.0375	0.05	0.0875	0.05	0.0125	0.075	0.0375	0.0375	0.075	0.075	0.075	0.0625	0.0625	0.05	0.025	0.0625	0.0375	0.025	0.0375	0.1375	0.0375	0.05	0.05	0.0875	0.025	0.05	0.0375	0.0125	0.075	0.0625
TCGA_LAML (n=165)	0.0969697	0.0424242	0.0787879	0.0727273	0.0424242	0.0909091	0.109091	0.0363636	0.0181818	0.0606061	0.0727273	0.10303	0.0969697	0.0909091	0.0666667	0.0606061	0.0424242	0.0545455	0.0545455	0.0666667	0.0484848	0.0484848	0.0545455	0.0484848	0.0848485	0.0484848	0.0848485	0.0363636	0.0727273	0.0727273	0.0424242	0.109091	0.0363636	0.0606061	0.030303	0.0484848	0.0484848	0.109091	0.0848485	0.0484848	0.0424242	0.0666667	0.0787879	0.0848485	0.0424242	0.0666667	0.0484848	0.030303	0.10303
TCGA_THCA (n=480)	0.0440882	0.0601202	0.0521042	0.0440882	0.0681363	0.0581162	0.0981964	0.0821643	0.0881764	0.0501002	0.0641283	0.0661323	0.0360721	0.128257	0.0641283	0.0480962	0.0701403	0.0601202	0.0501002	0.0521042	0.0541082	0.0521042	0.0480962	0.0801603	0.0661323	0.0901804	0.0561122	0.0541082	0.0821643	0.0721443	0.0480962	0.0541082	0.0440882	0.0601202	0.0440882	0.0440882	0.0400802	0.0621242	0.0641283	0.0621242	0.0420842	0.0460922	0.0460922	0.0420842	0.0480962	0.0501002	0.0541082	0.0480962	0.0501002
TCGA_THYM (n=119)	0.0162602	0.0731707	0.0731707	0.0325203	0.0813008	0.0487805	0.105691	0.0162602	0.0813008	0.0325203	0.097561	0.0650407	0.00813008	0.0487805	0.0650407	0.0243902	0.0569106	0.0569106	0.097561	0.0487805	0.0569106	0.0406504	0.0325203	0.0731707	0.0406504	0.121951	0.0243902	0.0650407	0.0406504	0.0650407	0.0406504	0.0731707	0.0243902	0.0487805	0.0406504	0.0894309	0.00813008	0.0650407	0.0650407	0.00813008	0.0325203	0.0325203	0.0650407	0.0162602	0.0325203	0.0243902	0.0162602	0.0325203	0.0650407
TCGA_GBM (n=145)	0.0273504	0.0461538	0.0188034	0.0273504	0.0358974	0.128205	0.0444444	0.0393162	0.0478632	0.0290598	0.025641	0.0376068	0.0598291	0.0461538	0.0717949	0.0461538	0.0239316	0.0564103	0.017094	0.0410256	0.0119658	0.0222222	0.0324786	0.0290598	0.0188034	0.0358974	0.0444444	0.0239316	0.0136752	0.0153846	0.0290598	0.0188034	0.0239316	0.034188	0.017094	0.025641	0.0205128	0.0564103	0.0188034	0.017094	0.0222222	0.0102564	0.0239316	0.0376068	0.0239316	0.0188034	0.0222222	0.0188034	0.025641
TCGA Abbreviation:
Acute Myeloid Leukemia (LAML)	Adrenocortical Carcinoma (ACC)	Bladder Urothelial Carcinoma (BLCA)	Brain Lower Grade Glioma (LGG)	Breast Invasive Carcinoma (BRCA)	Cervical Squamous Cell Carcinoma (CESC)	Cholangiocarcinoma (CHOL)	Colorectal Adenocarcinoma (COAD)	Diffuse Large B-cell Lymphoma (DLBC)	Esophageal Adenocarcinoma (ESCA)	Glioblastoma Multiforme (GBM)	Head and Neck Squamous Cell Carcinoma (HNSC)	Kidney Chromophobe (KICH)	Kidney Renal Clear Cell Carcinoma (KIRC)	Kidney Renal Papillary Cell Carcinoma (KIRP)	Liver Hepatocellular Carcinoma (LIHC)	Lung Adenocarcinoma (LUAD)	Lung Squamous Cell Carcinoma (LUSC)	Mesothelioma (MESO)	Ovarian Serous Cystadenocarcinoma (OV)	Pancreatic Adenocarcinoma (PAAD)	Pheocromocytoma and Paraganlioma (PCPG)	Prostate Adenocarcinoma (PRAD)	Sarcoma (SARC)	Skin Cutaneous Melanoma (SKCM)	Stomach Adenocarcinoma (STAD)	Testicular Germ Cell Tumors (TGCT)	Thymoma (THYM)	Thyroid Carcinoma (THCA)	Uterine Carcinosarcoma (UCS)	Uterine Corpus Endometrial Carcinoma (UCEC)	Uveal Melanoma (UVM)
[truncated: 22 more columns]
