# Supplementary material for: Identification of Key Proteins from the Alternative Lengthening of Telomeres-Associated Promyelocytic Leukemia Nuclear Bodies Pathway
Source: Biology (Basel). 2022 Jan 25;11(2):185. doi: 10.3390/biology11020185 (PMC8868596; doi:10.3390/biology11020185)
Supplement: Supplementary file 1 [file biology-11-00185-s001.zip › S5_File.xlsx]

## Sheet: Sheet1
Table S5. List of genes from the highest alteration frequency to the lowest according to each mutation type.
Gene	Amplification	Deep Deletion	homdel	mRNA High	mRNA Low	Inframe Mutation (Putative Driver)	Inframe Mutation (Putative Passenger)	Truncating (Putative Driver)	Truncating (Putative Passenger)	Missense (Putative Driver)	Missense (Putative Passenger)	Splice	Protein High	Protein Low	Fusion	Total
NSMCE2	699	8	0	1725	42	0	1	0	4	0	30	2	0	0	12	2523
SENP5	535	37	0	1597	200	0	1	0	21	0	83	2	0	0	8	2484
TERF1	306	5	0	1311	140	0	0	0	7	0	58	6	0	0	4	1837
NBN	343	0	11	1155	120	0	0	35	0	0	92	6	0	0	2	1764
ATR	208	0	9	979	183	0	1	75	0	0	267	20	0	0	6	1748
ATM	46	0	81	340	64	0	7	169	0	48	294	36	116	237	6	1444
HUS1	97	10	0	1154	112	0	0	0	9	0	31	2	0	0	0	1415
PCNA	63	10	0	899	31	0	0	0	5	0	32	2	251	99	0	1392
MRE11	75	0	37	550	215	0	0	29	0	0	84	4	267	69	2	1332
KDM4C	121	107	0	528	374	0	0	0	21	0	123	8	0	0	10	1292
CBX3	104	8	0	1002	98	0	0	0	14	0	31	3	0	0	2	1262
XRCC6	35	24	0	647	460	0	0	0	8	0	69	5	0	0	5	1253
RAD50	56	0	32	470	186	0	0	37	0	0	119	3	190	144	4	1241
TP53BP1	10	0	64	348	149	0	5	67	0	0	189	8	150	243	5	1238
WRN	43	251	0	528	156	0	1	0	37	0	157	5	0	0	9	1187
TERF2	44	53	0	424	604	0	0	0	7	0	41	6	0	0	3	1182
POT1	72	0	23	851	96	0	0	11	0	9	108	9	0	0	1	1180
RAD17	11	77	0	433	472	0	0	0	17	0	78	6	0	0	5	1099
RAD52	221	20	0	749	49	0	1	0	8	1	37	6	0	0	6	1098
TINF2	65	22	0	483	455	0	1	0	9	0	41	4	0	0	0	1080
UPF1	100	14	0	601	191	0	1	0	17	0	140	7	0	0	3	1074
BAZ2A	76	5	0	622	144	0	2	0	31	0	165	11	0	0	4	1060
SENP6	47	49	0	379	424	0	2	0	37	0	102	10	0	0	10	1060
PARP2	89	20	0	702	156	0	1	0	7	0	66	6	0	0	0	1047
UBE2I	80	36	0	755	142	0	0	0	1	0	21	0	0	0	5	1040
SUMO2	170	5	0	792	51	0	0	0	3	0	10	2	0	0	4	1037
DNMT1	140	13	0	603	59	0	2	0	17	9	164	14	0	0	10	1031
RPA1	34	63	0	407	431	0	0	0	4	0	56	12	0	0	2	1009
TOP3A	63	45	0	488	269	0	1	0	26	0	107	3	0	0	7	1009
ERCC4	86	0	2	647	121	0	1	19	0	1	116	4	0	0	0	997
TERF2IP	26	72	0	455	383	0	0	0	11	0	34	1	0	0	3	985
STC2	61	0	26	496	113	0	2	112	0	0	143	23	0	0	5	981
SENP3	15	88	0	463	325	0	0	0	18	0	52	4	0	0	5	970
CDKN1A	90	0	11	417	0	0	0	48	0	0	46	4	151	182	1	950
TEP1	92	0	20	403	73	0	0	0	42	0	267	28	0	0	1	926
RAD9A	227	3	0	632	8	0	2	0	4	0	39	2	0	0	8	925
BLM	125	0	10	594	12	0	1	30	0	0	135	9	0	0	4	920
HNRNPA2B1	105	9	0	594	111	0	3	0	12	0	63	13	0	0	5	915
SENP1	54	15	0	630	121	0	0	0	28	0	60	4	0	0	1	913
RIF1	22	37	0	509	17	0	4	0	67	0	229	9	0	0	3	897
HMGB1	83	34	0	552	183	0	1	0	5	0	23	4	0	0	2	887
HMBOX1	31	276	0	471	32	0	0	0	4	0	56	4	0	0	5	879
FANCD2	91	0	38	522	19	0	1	35	0	0	138	18	0	0	7	869
MUS81	106	15	0	549	119	0	0	0	9	0	59	5	0	0	3	865
FANCA	39	0	127	502	5	0	1	20	0	4	144	13	0	0	6	861
SENP7	118	6	0	480	56	0	1	0	37	0	131	21	0	0	2	852
KMT5C	98	26	0	664	5	0	0	0	9	0	41	0	0	0	1	844
PIAS4	45	60	0	432	230	0	0	0	6	0	60	3	0	0	7	843
SUMO3	48	39	0	572	151	0	0	0	3	0	9	5	0	0	2	829
NABP2	80	6	0	676	22	0	0	0	3	0	26	2	0	0	4	819
NRIP1	67	85	0	420	35	0	0	0	56	0	132	0	0	0	11	806
MORC3	49	22	0	361	234	0	3	0	16	0	107	6	0	0	6	804
GNL3L	78	41	0	507	48	0	0	0	5	0	114	7	0	0	3	803
SUMO1	55	25	0	567	129	0	0	0	9	0	13	2	0	0	3	803
ACD	31	46	0	523	110	0	0	0	7	0	73	3	0	0	0	793
HDAC7	74	18	0	515	62	0	3	0	16	0	84	5	0	0	6	783
SP100	16	72	0	388	104	0	3	0	36	0	155	9	0	0	0	783
SIRT1	37	21	0	376	242	0	0	0	18	0	68	4	0	0	2	768
ZBTB48	58	60	0	470	83	0	0	0	16	0	55	1	0	0	1	744
FANCL	69	0	8	559	27	0	0	4	0	0	54	10	0	0	0	731
RPA2	22	29	0	471	170	0	0	0	3	0	30	1	0	0	1	727
PIAS1	32	7	0	417	151	0	2	0	14	0	79	7	0	0	6	715
RAP1A	30	50	0	374	212	0	0	0	5	0	29	6	0	0	5	711
NR2C2	69	27	0	316	199	0	0	0	19	0	63	2	0	0	6	701
PML	51	13	0	448	42	0	2	0	12	0	107	3	0	0	17	695
KDM1A	34	33	0	449	71	0	0	0	15	0	73	2	0	0	2	679
FEN1	55	8	0	539	4	0	0	0	5	0	37	1	0	0	1	650
SIRT6	48	50	0	482	22	0	0	0	6	0	29	2	0	0	3	642
SP110	16	67	0	431	19	0	0	0	10	0	82	10	0	0	2	637
NR2F2	137	21	0	351	4	0	2	0	9	0	67	0	0	0	2	593
HMGN5	37	33	0	457	0	0	0	0	17	0	31	4	0	0	0	579
