# Supplementary material for: Identification of Key Proteins from the Alternative Lengthening of Telomeres-Associated Promyelocytic Leukemia Nuclear Bodies Pathway
Source: Biology (Basel). 2022 Jan 25;11(2):185. doi: 10.3390/biology11020185 (PMC8868596; doi:10.3390/biology11020185)
Supplement: Supplementary file 1 [file biology-11-00185-s001.zip › S6_File.csv]

Table S6. Functional enrichment analysis
source	term_name	term_id	adjusted_p_value	negative_log10_of_adjusted_p_value	term_size	query_size	intersection_size	effective_domain_size	intersections
GO:MF	telomeric DNA binding	GO:0042162	8,44E-18	3.207.357.558.992.350	36	71	18	18679	TERF1,XRCC6,RAD50,TP53BP1,WRN,TERF2,POT1,TINF2,UPF1,RPA1,TERF2IP,BLM,HNRNPA2B1,HMBOX1,NABP2,ACD,ZBTB48,RPA2
GO:MF	single-stranded telomeric DNA binding	GO:0043047	3,98E-03	17.400.376.827.630.300	12	71	9	18679	TERF1,RAD50,TERF2,POT1,RPA1,TERF2IP,HNRNPA2B1,NABP2,RPA2
GO:MF	DNA binding	GO:0003677	2,00E-01	16.699.161.940.190.700	2488	71	42	18679	TERF1,NBN,ATR,ATM,PCNA,MRE11,XRCC6,RAD50,TP53BP1,WRN,TERF2,POT1,RAD52,TINF2,UPF1,BAZ2A,PARP2,DNMT1,RPA1,TOP3A,ERCC4,TERF2IP,BLM,HNRNPA2B1,HMGB1,HMBOX1,MUS81,PIAS4,NABP2,NRIP1,ACD,SP100,SIRT1,ZBTB48,RPA2,PIAS1,NR2C2,PML,FEN1,SP110,NR2F2,HMGN5
GO:MF	sequence-specific single stranded DNA binding	GO:0098847	4,48E-02	16.348.325.535.557.700	15	71	9	18679	TERF1,RAD50,TERF2,POT1,RPA1,TERF2IP,HNRNPA2B1,NABP2,RPA2
GO:MF	G-rich strand telomeric DNA binding	GO:0098505	9,67E-02	16.014.409.166.401.100	10	71	8	18679	TERF1,TERF2,POT1,RPA1,TERF2IP,HNRNPA2B1,NABP2,RPA2
GO:MF	single-stranded DNA binding	GO:0003697	1,16E+00	14.935.162.984.579.600	121	71	14	18679	TERF1,RAD50,TERF2,POT1,RAD52,RPA1,TOP3A,ERCC4,TERF2IP,BLM,HNRNPA2B1,HMGB1,NABP2,RPA2
GO:MF	damaged DNA binding	GO:0003684	1,36E+01	14.867.625.320.812.500	69	71	12	18679	NBN,PCNA,XRCC6,TP53BP1,WRN,POT1,RPA1,ERCC4,BLM,HMGB1,RPA2,FEN1
GO:MF	nucleic acid binding	GO:0003676	6,16E+01	14.210.358.411.971.200	4252	71	49	18679	TERF1,NBN,ATR,ATM,PCNA,MRE11,XRCC6,RAD50,TP53BP1,WRN,TERF2,POT1,RAD52,TINF2,UPF1,BAZ2A,PARP2,UBE2I,SUMO2,DNMT1,RPA1,TOP3A,ERCC4,TERF2IP,TEP1,BLM,HNRNPA2B1,HMGB1,HMBOX1,MUS81,PIAS4,NABP2,NRIP1,MORC3,GNL3L,SUMO1,ACD,SP100,SIRT1,ZBTB48,RPA2,PIAS1,NR2C2,PML,KDM1A,FEN1,SP110,NR2F2,HMGN5
GO:MF	catalytic activity, acting on DNA	GO:0140097	3,72E+02	134.291.164.361.913	299	71	17	18679	TERF1,PCNA,MRE11,XRCC6,RAD50,WRN,TERF2,RAD17,UPF1,DNMT1,TOP3A,ERCC4,TEP1,RAD9A,BLM,MUS81,FEN1
GO:MF	double-stranded telomeric DNA binding	GO:0003691	7,54E+03	11.122.344.833.591.100	9	71	6	18679	TERF1,XRCC6,RAD50,TERF2,HMBOX1,ZBTB48
GO:MF	heterocyclic compound binding	GO:1901363	3,53E+05	10.451.658.271.232.500	6210	71	53	18679	TERF1,NBN,ATR,ATM,PCNA,MRE11,XRCC6,RAD50,TP53BP1,WRN,TERF2,POT1,RAD17,RAD52,TINF2,UPF1,BAZ2A,PARP2,UBE2I,SUMO2,DNMT1,RPA1,TOP3A,ERCC4,TERF2IP,STC2,TEP1,BLM,HNRNPA2B1,HMGB1,HMBOX1,MUS81,PIAS4,NABP2,NRIP1,MORC3,GNL3L,SUMO1,ACD,SP100,SIRT1,ZBTB48,RPA2,PIAS1,RAP1A,NR2C2,PML,KDM1A,FEN1,SIRT6,SP110,NR2F2,HMGN5
GO:MF	organic cyclic compound binding	GO:0097159	5,76E+05	10.239.249.393.493.900	6291	71	53	18679	TERF1,NBN,ATR,ATM,PCNA,MRE11,XRCC6,RAD50,TP53BP1,WRN,TERF2,POT1,RAD17,RAD52,TINF2,UPF1,BAZ2A,PARP2,UBE2I,SUMO2,DNMT1,RPA1,TOP3A,ERCC4,TERF2IP,STC2,TEP1,BLM,HNRNPA2B1,HMGB1,HMBOX1,MUS81,PIAS4,NABP2,NRIP1,MORC3,GNL3L,SUMO1,ACD,SP100,SIRT1,ZBTB48,RPA2,PIAS1,RAP1A,NR2C2,PML,KDM1A,FEN1,SIRT6,SP110,NR2F2,HMGN5
GO:MF	enzyme binding	GO:0019899	2,31E+07	8.636.768.264.644.290	2048	71	29	18679	PCNA,KDM4C,CBX3,TERF2,POT1,UBE2I,SUMO2,TERF2IP,STC2,CDKN1A,TEP1,RAD9A,HMGB1,FANCD2,PIAS4,SUMO3,NABP2,NRIP1,SUMO1,ACD,HDAC7,SP100,SIRT1,FANCL,RPA2,PIAS1,RAP1A,PML,KDM1A
GO:MF	sequence-specific DNA binding	GO:0043565	2,23E+07	76.510.059.226.189.400	1666	71	25	18679	TERF1,XRCC6,RAD50,TP53BP1,WRN,TERF2,POT1,TINF2,UPF1,BAZ2A,DNMT1,RPA1,TERF2IP,BLM,HNRNPA2B1,HMGB1,HMBOX1,NABP2,NRIP1,ACD,SIRT1,ZBTB48,RPA2,NR2C2,NR2F2
GO:MF	DNA polymerase binding	GO:0070182	1,41E+09	68.508.985.161.317	18	71	5	18679	PCNA,HMGB1,FANCD2,NABP2,ACD
GO:MF	SUMO transferase activity	GO:0019789	3,11E+07	6.507.104.534.444.520	21	71	5	18679	NSMCE2,UBE2I,SUMO2,PIAS4,PIAS1
GO:MF	transcription factor binding	GO:0008134	4,04E+09	6.393.266.529.520.960	556	71	14	18679	NBN,PCNA,KDM4C,CBX3,BAZ2A,UBE2I,ERCC4,HMGB1,NRIP1,SUMO1,SP100,SIRT1,PIAS1,KDM1A
GO:MF	8-hydroxy-2'-deoxyguanosine DNA binding	GO:1905773	0.0000010905628370721687	596.234.930.577.764	3	71	3	18679	WRN,POT1,BLM
GO:MF	protein C-terminus binding	GO:0008022	0.0000013288391586758586	5.876.527.582.433.340	201	71	9	18679	TERF1,PCNA,MRE11,XRCC6,TERF2,ERCC4,PIAS4,SIRT1,PIAS1
GO:MF	deoxyribonuclease activity	GO:0004536	0.000001930705712303219	571.428.391.848.515	60	71	6	18679	MRE11,RAD50,ERCC4,RAD9A,MUS81,FEN1
GO:MF	chromatin binding	GO:0003682	0.0000035867452493137813	54.452.994.682.491	573	71	13	18679	PCNA,KDM4C,WRN,RAD17,UPF1,PARP2,DNMT1,ERCC4,KMT5C,HDAC7,SIRT1,KDM1A,HMGN5
GO:MF	telomeric D-loop binding	GO:0061821	0.0000035867452493137813	54.452.994.682.491	4	71	3	18679	WRN,POT1,BLM
GO:MF	endodeoxyribonuclease activity	GO:0004520	0.000007513854556441255	51.241.372.157.068	41	71	5	18679	MRE11,RAD50,ERCC4,MUS81,FEN1
GO:MF	D-loop DNA binding	GO:0062037	0.000008134614118247151	5.089.663.043.869.190	5	71	3	18679	WRN,POT1,BLM
GO:MF	telomerase activity	GO:0003720	0.000013906982587496972	4.856.767.089.113.180	6	71	3	18679	TERF1,TERF2,TEP1
GO:MF	RNA-directed DNA polymerase activity	GO:0003964	0.000013906982587496972	4.856.767.089.113.180	6	71	3	18679	TERF1,TERF2,TEP1
GO:MF	MutLalpha complex binding	GO:0032405	0.000013906982587496972	4.856.767.089.113.180	6	71	3	18679	ATR,PCNA,WRN
GO:MF	SUMO-specific protease activity	GO:0016929	0.000013906982587496972	4.856.767.089.113.180	6	71	3	18679	SENP6,SENP1,SENP7
GO:MF	protein binding	GO:0005515	0.000014009634458514921	4.853.573.196.243.200	14767	71	70	18679	NSMCE2,SENP5,TERF1,NBN,ATR,ATM,HUS1,PCNA,MRE11,KDM4C,CBX3,XRCC6,RAD50,TP53BP1,WRN,TERF2,POT1,RAD17,RAD52,TINF2,UPF1,BAZ2A,SENP6,PARP2,UBE2I,SUMO2,DNMT1,RPA1,TOP3A,ERCC4,TERF2IP,STC2,SENP3,CDKN1A,TEP1,RAD9A,BLM,HNRNPA2B1,SENP1,RIF1,HMGB1,HMBOX1,FANCD2,MUS81,FANCA,SENP7,KMT5C,PIAS4,SUMO3,NABP2,NRIP1,MORC3,GNL3L,SUMO1,ACD,HDAC7,SP100,SIRT1,ZBTB48,FANCL,RPA2,PIAS1,RAP1A,NR2C2,PML,KDM1A,FEN1,SIRT6,SP1…
GO:MF	catalytic activity	GO:0003824	0.00001983564904975242	4.702.553.584.243.810	5682	71	41	18679	NSMCE2,SENP5,TERF1,ATR,ATM,PCNA,MRE11,KDM4C,XRCC6,RAD50,WRN,TERF2,RAD17,UPF1,SENP6,PARP2,UBE2I,SUMO2,DNMT1,TOP3A,ERCC4,SENP3,CDKN1A,TEP1,RAD9A,BLM,SENP1,HMGB1,MUS81,SENP7,KMT5C,PIAS4,HDAC7,SIRT1,FANCL,PIAS1,RAP1A,PML,KDM1A,FEN1,SIRT6
GO:MF	bubble DNA binding	GO:0000405	0.000034979474196861436	4.456.186.723.019.660	8	71	3	18679	WRN,BLM,HMGB1
GO:MF	ubiquitin-like protein ligase binding	GO:0044389	0.000035025098360806	4.455.620.636.413.480	316	71	9	18679	SUMO2,CDKN1A,PIAS4,SUMO3,SUMO1,FANCL,RPA2,PIAS1,PML
GO:MF	transition metal ion binding	GO:0046914	0.000036210782803999174	44.411.620.865.118.300	1112	71	16	18679	NSMCE2,MRE11,KDM4C,WRN,UPF1,DNMT1,TOP3A,BLM,PIAS4,MORC3,PIAS1,NR2C2,PML,FEN1,SIRT6,NR2F2
GO:MF	oxidized purine DNA binding	GO:0032357	0.000047709027247213424	4.321.399.438.303.240	9	71	3	18679	WRN,POT1,BLM
GO:MF	single-stranded DNA endodeoxyribonuclease activity	GO:0000014	0.00006062368565247314	42.173.576.639.783.900	10	71	3	18679	MRE11,RAD50,ERCC4
GO:MF	oxidized DNA binding	GO:0032356	0.00006062368565247314	42.173.576.639.783.900	10	71	3	18679	WRN,POT1,BLM
GO:MF	p53 binding	GO:0002039	0.00006062368565247314	42.173.576.639.783.900	69	71	5	18679	TP53BP1,TEP1,BLM,SIRT1,KDM1A
GO:MF	SUMO ligase activity	GO:0061665	0.00006062368565247314	42.173.576.639.783.900	10	71	3	18679	NSMCE2,PIAS4,PIAS1
GO:MF	ATPase, acting on DNA	GO:0008094	0.00006062368565247314	42.173.576.639.783.900	185	71	7	18679	MRE11,XRCC6,RAD50,WRN,RAD17,UPF1,BLM
GO:MF	G-quadruplex DNA binding	GO:0051880	0.00006062368565247314	42.173.576.639.783.900	10	71	3	18679	RAD50,WRN,BLM
GO:MF	mismatch repair complex binding	GO:0032404	0.00007729070688298521	4.111.872.720.726.720	11	71	3	18679	ATR,PCNA,WRN
GO:MF	DNA helicase activity	GO:0003678	0.00009151038054161914	4.038.529.638.652.250	76	71	5	18679	MRE11,XRCC6,RAD50,WRN,BLM
GO:MF	DNA secondary structure binding	GO:0000217	0.00009985661641865858	40.006.231.538.387.000	37	71	4	18679	WRN,POT1,BLM,HMGB1
GO:MF	histone deacetylase activity (H3-K9 specific)	GO:0032129	0.00010843891095650543	39.648.148.526.551.300	2	71	2	18679	SIRT1,SIRT6
GO:MF	zinc ion binding	GO:0008270	0.00010843891095650543	39.648.148.526.551.300	833	71	13	18679	NSMCE2,KDM4C,UPF1,DNMT1,TOP3A,BLM,PIAS4,MORC3,PIAS1,NR2C2,PML,SIRT6,NR2F2
GO:MF	NAD-dependent histone deacetylase activity (H3-K9 specific)	GO:0046969	0.00010843891095650543	39.648.148.526.551.300	2	71	2	18679	SIRT1,SIRT6
GO:MF	nuclease activity	GO:0004518	0.00010843891095650543	39.648.148.526.551.300	207	71	7	18679	MRE11,RAD50,WRN,ERCC4,RAD9A,MUS81,FEN1
GO:MF	telomeric G-quadruplex DNA binding	GO:0061849	0.00010843891095650543	39.648.148.526.551.300	2	71	2	18679	WRN,BLM
GO:MF	forked DNA-dependent helicase activity	GO:0061749	0.00010843891095650543	39.648.148.526.551.300	2	71	2	18679	WRN,BLM
GO:MF	protein tag	GO:0031386	0.00010925740702706232	39.615.491.106.784.800	13	71	3	18679	SUMO2,SUMO3,SUMO1
GO:MF	exonuclease activity	GO:0004527	0.00011602238724388947	39.354.582.028.558.200	83	71	5	18679	MRE11,RAD50,WRN,RAD9A,FEN1
GO:MF	ubiquitin protein ligase binding	GO:0031625	0.00012196778190920747	39.137.548.741.360.300	298	71	8	18679	SUMO2,CDKN1A,PIAS4,SUMO1,FANCL,RPA2,PIAS1,PML
GO:MF	transcription coregulator activity	GO:0003712	0.0001512376924229618	38.203.399.577.021.200	509	71	10	18679	TP53BP1,HMGB1,PIAS4,NRIP1,HDAC7,SIRT1,PIAS1,PML,KDM1A,SIRT6
GO:MF	NAD-dependent histone deacetylase activity	GO:0017136	0.00019646802955176708	37.067.081.105.245.900	16	71	3	18679	HDAC7,SIRT1,SIRT6
GO:MF	NAD-dependent protein deacetylase activity	GO:0034979	0.00022539603375002686	36.470.537.304.178.200	17	71	3	18679	HDAC7,SIRT1,SIRT6
GO:MF	four-way junction DNA binding	GO:0000400	0.00022539603375002686	36.470.537.304.178.200	17	71	3	18679	WRN,BLM,HMGB1
GO:MF	catalytic activity, acting on a protein	GO:0140096	0.00022539603375002686	36.470.537.304.178.200	2336	71	22	18679	NSMCE2,SENP5,ATR,ATM,KDM4C,SENP6,PARP2,UBE2I,SUMO2,SENP3,CDKN1A,SENP1,SENP7,KMT5C,PIAS4,HDAC7,SIRT1,FANCL,PIAS1,PML,KDM1A,SIRT6
GO:MF	helicase activity	GO:0004386	0.00023214143176243223	36.342.473.413.192.200	163	71	6	18679	MRE11,XRCC6,RAD50,WRN,UPF1,BLM
GO:MF	ubiquitin-like protein-specific endopeptidase activity	GO:0070137	0.0002650209941411949	35.767.197.212.385.500	3	71	2	18679	SENP6,SENP7
GO:MF	SUMO-specific endopeptidase activity	GO:0070139	0.0002650209941411949	35.767.197.212.385.500	3	71	2	18679	SENP6,SENP7
GO:MF	3'-5' exonuclease activity	GO:0008408	0.0003975577704030135	34.005.997.536.886.400	57	71	4	18679	MRE11,RAD50,WRN,RAD9A
GO:MF	promoter-specific chromatin binding	GO:1990841	0.00041891846676868425	3.377.870.494.642.440	58	71	4	18679	DNMT1,ERCC4,SIRT1,KDM1A
GO:MF	histone deacetylase activity	GO:0004407	0.000455583372922328	334.143.213.441.702	22	71	3	18679	HDAC7,SIRT1,SIRT6
GO:MF	transcription corepressor activity	GO:0003714	0.00046549491927944754	33.320.850.548.350.300	188	71	6	18679	PIAS4,NRIP1,HDAC7,SIRT1,PIAS1,SIRT6
GO:MF	HLH domain binding	GO:0043398	0.0004840753256734953	33.150.870.536.882.700	4	71	2	18679	UBE2I,SIRT1
GO:MF	exodeoxyribonuclease activity, producing 5'-phosphomonoesters	GO:0016895	0.0004840753256734953	33.150.870.536.882.700	23	71	3	18679	MRE11,RAD9A,FEN1
GO:MF	protein deacetylase activity	GO:0033558	0.0004840753256734953	33.150.870.536.882.700	23	71	3	18679	HDAC7,SIRT1,SIRT6
GO:MF	exodeoxyribonuclease activity	GO:0004529	0.0004840753256734953	33.150.870.536.882.700	23	71	3	18679	MRE11,RAD9A,FEN1
GO:MF	protein-containing complex binding	GO:0044877	0.0005064576272210948	3.295.456.884.032.920	1304	71	15	18679	ATR,ATM,PCNA,XRCC6,WRN,TERF2,PARP2,ERCC4,CDKN1A,HMGB1,HMBOX1,ACD,SIRT1,RAP1A,HMGN5
GO:MF	endonuclease activity	GO:0004519	0.0006035621572083691	3.219.277.997.907.050	125	71	5	18679	MRE11,RAD50,ERCC4,MUS81,FEN1
GO:MF	small protein activating enzyme binding	GO:0044388	0.0007325490948892931	3.135.163.263.908.980	5	71	2	18679	UBE2I,SUMO1
GO:MF	Y-form DNA binding	GO:0000403	0.0007325490948892931	3.135.163.263.908.980	5	71	2	18679	WRN,BLM
GO:MF	nuclear receptor binding	GO:0016922	0.0007747314504680318	3.110.848.813.353.690	133	71	5	18679	PCNA,KDM4C,BAZ2A,NRIP1,KDM1A
GO:MF	identical protein binding	GO:0042802	0.0009257858381942048	30.334.894.669.331.500	2063	71	19	18679	TERF1,ATM,PCNA,MRE11,CBX3,RAD50,WRN,TERF2,RAD52,ERCC4,STC2,BLM,HNRNPA2B1,HMBOX1,SP100,SIRT1,ZBTB48,PML,NR2F2
GO:BP	DNA metabolic process	GO:0006259	1,12E-29	4.494.971.089.170.160	976	71	51	18123	NSMCE2,TERF1,NBN,ATR,ATM,HUS1,PCNA,MRE11,XRCC6,RAD50,TP53BP1,WRN,TERF2,POT1,RAD17,RAD52,TINF2,UPF1,BAZ2A,PARP2,DNMT1,RPA1,TOP3A,ERCC4,TERF2IP,CDKN1A,TEP1,RAD9A,BLM,HNRNPA2B1,RIF1,HMGB1,HMBOX1,FANCD2,MUS81,FANCA,KMT5C,PIAS4,NABP2,GNL3L,SUMO1,ACD,SP100,SIRT1,ZBTB48,FANCL,RPA2,PML,KDM1A,FEN1,SIRT6
GO:BP	telomere maintenance	GO:0000723	7,12E-29	43.147.796.047.785.100	169	71	32	18123	NSMCE2,TERF1,NBN,ATR,ATM,HUS1,PCNA,MRE11,XRCC6,RAD50,WRN,TERF2,POT1,TINF2,UPF1,RPA1,ERCC4,TERF2IP,TEP1,BLM,HNRNPA2B1,RIF1,HMBOX1,NABP2,GNL3L,ACD,SP100,ZBTB48,RPA2,PML,FEN1,SIRT6
GO:BP	telomere organization	GO:0032200	7,59E-28	42.119.648.826.198.100	183	71	32	18123	NSMCE2,TERF1,NBN,ATR,ATM,HUS1,PCNA,MRE11,XRCC6,RAD50,WRN,TERF2,POT1,TINF2,UPF1,RPA1,ERCC4,TERF2IP,TEP1,BLM,HNRNPA2B1,RIF1,HMBOX1,NABP2,GNL3L,ACD,SP100,ZBTB48,RPA2,PML,FEN1,SIRT6
GO:BP	DNA repair	GO:0006281	4,83E-25	3.931.647.978.203.340	586	71	41	18123	NSMCE2,TERF1,NBN,ATR,ATM,HUS1,PCNA,MRE11,XRCC6,RAD50,TP53BP1,WRN,TERF2,POT1,RAD17,RAD52,TINF2,UPF1,PARP2,RPA1,ERCC4,TERF2IP,RAD9A,BLM,RIF1,HMGB1,FANCD2,MUS81,FANCA,KMT5C,PIAS4,NABP2,SUMO1,ACD,SIRT1,FANCL,RPA2,PML,KDM1A,FEN1,SIRT6
GO:BP	cellular response to DNA damage stimulus	GO:0006974	4,66E-22	363.312.267.632.463	894	71	44	18123	NSMCE2,TERF1,NBN,ATR,ATM,HUS1,PCNA,MRE11,CBX3,XRCC6,RAD50,TP53BP1,WRN,TERF2,POT1,RAD17,RAD52,TINF2,UPF1,PARP2,RPA1,ERCC4,TERF2IP,CDKN1A,RAD9A,BLM,RIF1,HMGB1,FANCD2,MUS81,FANCA,KMT5C,PIAS4,NABP2,SUMO1,ACD,SP100,SIRT1,FANCL,RPA2,PML,KDM1A,FEN1,SIRT6
GO:BP	chromosome organization	GO:0051276	2,74E-17	3.256.188.906.278.640	1270	71	46	18123	NSMCE2,TERF1,NBN,ATR,ATM,HUS1,PCNA,MRE11,KDM4C,CBX3,XRCC6,RAD50,WRN,TERF2,POT1,TINF2,UPF1,BAZ2A,SENP6,PARP2,DNMT1,RPA1,TOP3A,ERCC4,TERF2IP,TEP1,BLM,HNRNPA2B1,RIF1,HMGB1,HMBOX1,FANCD2,KMT5C,NABP2,GNL3L,ACD,HDAC7,SP100,SIRT1,ZBTB48,RPA2,PML,KDM1A,FEN1,SIRT6,HMGN5
GO:BP	double-strand break repair	GO:0006302	9,55E-17	31.020.202.286.712.400	280	71	29	18123	NSMCE2,NBN,ATM,HUS1,MRE11,XRCC6,RAD50,TP53BP1,WRN,POT1,RAD52,PARP2,RPA1,ERCC4,TERF2IP,BLM,RIF1,HMGB1,FANCD2,MUS81,KMT5C,PIAS4,NABP2,SUMO1,RPA2,PML,KDM1A,FEN1,SIRT6
GO:BP	DNA recombination	GO:0006310	2,17E-16	30.662.640.629.685.300	328	71	30	18123	NSMCE2,TERF1,NBN,ATM,HUS1,MRE11,XRCC6,RAD50,TP53BP1,WRN,TERF2,POT1,RAD52,TINF2,RPA1,ERCC4,TERF2IP,TEP1,BLM,RIF1,HMGB1,FANCD2,MUS81,KMT5C,NABP2,ACD,RPA2,KDM1A,FEN1,SIRT6
GO:BP	regulation of DNA metabolic process	GO:0051052	9,40E-16	30.027.026.829.305.000	389	71	31	18123	TERF1,NBN,ATR,ATM,PCNA,MRE11,RAD50,TP53BP1,WRN,TERF2,POT1,RAD52,TINF2,UPF1,ERCC4,TERF2IP,CDKN1A,BLM,HNRNPA2B1,RIF1,HMGB1,HMBOX1,KMT5C,NABP2,GNL3L,ACD,SIRT1,RPA2,PML,KDM1A,SIRT6
GO:BP	anatomical structure homeostasis	GO:0060249	2,82E-13	28.550.344.244.027.000	486	71	32	18123	NSMCE2,TERF1,NBN,ATR,ATM,HUS1,PCNA,MRE11,XRCC6,RAD50,WRN,TERF2,POT1,TINF2,UPF1,RPA1,ERCC4,TERF2IP,TEP1,BLM,HNRNPA2B1,RIF1,HMBOX1,NABP2,GNL3L,ACD,SP100,ZBTB48,RPA2,PML,FEN1,SIRT6
GO:BP	regulation of telomere maintenance	GO:0032204	5,00E-12	26.301.320.959.140.900	82	71	19	18123	TERF1,NBN,ATR,ATM,MRE11,RAD50,TERF2,POT1,TINF2,UPF1,ERCC4,TERF2IP,HNRNPA2B1,HMBOX1,NABP2,GNL3L,ACD,PML,SIRT6
GO:BP	regulation of chromosome organization	GO:0033044	2,85E-11	25.544.457.331.178.500	299	71	26	18123	NSMCE2,TERF1,NBN,ATR,ATM,MRE11,RAD50,TERF2,POT1,TINF2,UPF1,SENP6,DNMT1,ERCC4,TERF2IP,HNRNPA2B1,RIF1,HMBOX1,NABP2,GNL3L,ACD,SIRT1,PML,KDM1A,FEN1,SIRT6
GO:BP	nucleic acid metabolic process	GO:0090304	5,78E-10	24.238.060.049.123.300	5234	71	64	18123	NSMCE2,TERF1,NBN,ATR,ATM,HUS1,PCNA,MRE11,KDM4C,CBX3,XRCC6,RAD50,TP53BP1,WRN,TERF2,POT1,RAD17,RAD52,TINF2,UPF1,BAZ2A,PARP2,UBE2I,SUMO2,DNMT1,RPA1,TOP3A,ERCC4,TERF2IP,SENP3,CDKN1A,TEP1,RAD9A,BLM,HNRNPA2B1,SENP1,RIF1,HMGB1,HMBOX1,FANCD2,MUS81,FANCA,KMT5C,PIAS4,NABP2,NRIP1,GNL3L,SUMO1,ACD,HDAC7,SP100,SIRT1,ZBTB48,FANCL,RPA2,PIAS1,NR2C2,PML,KDM1A,FEN1,SIRT6,SP110,NR2F2,HMGN5
GO:BP	positive regulation of chromosome organization	GO:2001252	1,48E-08	23.830.116.559.844.000	192	71	22	18123	NSMCE2,TERF1,NBN,ATR,ATM,MRE11,RAD50,TERF2,POT1,TINF2,DNMT1,TERF2IP,HNRNPA2B1,RIF1,HMBOX1,NABP2,ACD,SIRT1,PML,KDM1A,FEN1,SIRT6
GO:BP	DNA biosynthetic process	GO:0071897	3,67E-09	23.435.384.364.257.700	201	71	22	18123	TERF1,ATR,ATM,PCNA,MRE11,RAD50,WRN,TERF2,POT1,TINF2,RPA1,ERCC4,TERF2IP,CDKN1A,TEP1,HNRNPA2B1,HMBOX1,GNL3L,ACD,SIRT1,RPA2,PML
GO:BP	double-strand break repair via homologous recombination	GO:0000724	3,67E-09	23.435.384.364.257.700	140	71	20	18123	NSMCE2,NBN,ATM,HUS1,MRE11,RAD50,TP53BP1,WRN,RAD52,RPA1,ERCC4,TERF2IP,BLM,RIF1,MUS81,NABP2,RPA2,KDM1A,FEN1,SIRT6
GO:BP	recombinational repair	GO:0000725	4,52E-09	2.334.477.606.069.060	142	71	20	18123	NSMCE2,NBN,ATM,HUS1,MRE11,RAD50,TP53BP1,WRN,RAD52,RPA1,ERCC4,TERF2IP,BLM,RIF1,MUS81,NABP2,RPA2,KDM1A,FEN1,SIRT6
GO:BP	telomere maintenance via telomere lengthening	GO:0010833	8,56E-08	22.067.611.664.490.100	87	71	17	18123	TERF1,ATR,ATM,MRE11,RAD50,TERF2,POT1,TINF2,RPA1,ERCC4,TERF2IP,HNRNPA2B1,HMBOX1,GNL3L,ACD,ZBTB48,PML
GO:BP	nucleobase-containing compound metabolic process	GO:0006139	1,23E-06	21.908.810.804.791.100	5752	71	64	18123	NSMCE2,TERF1,NBN,ATR,ATM,HUS1,PCNA,MRE11,KDM4C,CBX3,XRCC6,RAD50,TP53BP1,WRN,TERF2,POT1,RAD17,RAD52,TINF2,UPF1,BAZ2A,PARP2,UBE2I,SUMO2,DNMT1,RPA1,TOP3A,ERCC4,TERF2IP,SENP3,CDKN1A,TEP1,RAD9A,BLM,HNRNPA2B1,SENP1,RIF1,HMGB1,HMBOX1,FANCD2,MUS81,FANCA,KMT5C,PIAS4,NABP2,NRIP1,GNL3L,SUMO1,ACD,HDAC7,SP100,SIRT1,ZBTB48,FANCL,RPA2,PIAS1,NR2C2,PML,KDM1A,FEN1,SIRT6,SP110,NR2F2,HMGN5
GO:BP	cellular response to stress	GO:0033554	1,23E-06	21.908.810.804.791.100	2142	71	45	18123	NSMCE2,TERF1,NBN,ATR,ATM,HUS1,PCNA,MRE11,CBX3,XRCC6,RAD50,TP53BP1,WRN,TERF2,POT1,RAD17,RAD52,TINF2,UPF1,PARP2,RPA1,ERCC4,TERF2IP,STC2,CDKN1A,RAD9A,BLM,RIF1,HMGB1,FANCD2,MUS81,FANCA,KMT5C,PIAS4,NABP2,SUMO1,ACD,SP100,SIRT1,FANCL,RPA2,PML,KDM1A,FEN1,SIRT6
GO:BP	cellular macromolecule metabolic process	GO:0044260	2,56E-06	21.592.049.991.489.500	8430	71	71	18123	NSMCE2,SENP5,TERF1,NBN,ATR,ATM,HUS1,PCNA,MRE11,KDM4C,CBX3,XRCC6,RAD50,TP53BP1,WRN,TERF2,POT1,RAD17,RAD52,TINF2,UPF1,BAZ2A,SENP6,PARP2,UBE2I,SUMO2,DNMT1,RPA1,TOP3A,ERCC4,TERF2IP,STC2,SENP3,CDKN1A,TEP1,RAD9A,BLM,HNRNPA2B1,SENP1,RIF1,HMGB1,HMBOX1,FANCD2,MUS81,FANCA,SENP7,KMT5C,PIAS4,SUMO3,NABP2,NRIP1,MORC3,GNL3L,SUMO1,ACD,HDAC7,SP100,SIRT1,ZBTB48,FANCL,RPA2,PIAS1,RAP1A,NR2C2,PML,KDM1A,FEN1,SIRT6,SP1…
GO:BP	heterocycle metabolic process	GO:0046483	7,14E-08	21.146.015.732.992.300	5929	71	64	18123	NSMCE2,TERF1,NBN,ATR,ATM,HUS1,PCNA,MRE11,KDM4C,CBX3,XRCC6,RAD50,TP53BP1,WRN,TERF2,POT1,RAD17,RAD52,TINF2,UPF1,BAZ2A,PARP2,UBE2I,SUMO2,DNMT1,RPA1,TOP3A,ERCC4,TERF2IP,SENP3,CDKN1A,TEP1,RAD9A,BLM,HNRNPA2B1,SENP1,RIF1,HMGB1,HMBOX1,FANCD2,MUS81,FANCA,KMT5C,PIAS4,NABP2,NRIP1,GNL3L,SUMO1,ACD,HDAC7,SP100,SIRT1,ZBTB48,FANCL,RPA2,PIAS1,NR2C2,PML,KDM1A,FEN1,SIRT6,SP110,NR2F2,HMGN5
GO:BP	cellular aromatic compound metabolic process	GO:0006725	1,07E-05	2.096.944.910.566.530	5973	71	64	18123	NSMCE2,TERF1,NBN,ATR,ATM,HUS1,PCNA,MRE11,KDM4C,CBX3,XRCC6,RAD50,TP53BP1,WRN,TERF2,POT1,RAD17,RAD52,TINF2,UPF1,BAZ2A,PARP2,UBE2I,SUMO2,DNMT1,RPA1,TOP3A,ERCC4,TERF2IP,SENP3,CDKN1A,TEP1,RAD9A,BLM,HNRNPA2B1,SENP1,RIF1,HMGB1,HMBOX1,FANCD2,MUS81,FANCA,KMT5C,PIAS4,NABP2,NRIP1,GNL3L,SUMO1,ACD,HDAC7,SP100,SIRT1,ZBTB48,FANCL,RPA2,PIAS1,NR2C2,PML,KDM1A,FEN1,SIRT6,SP110,NR2F2,HMGN5
GO:BP	telomere maintenance via semi-conservative replication	GO:0032201	2,31E-05	20.636.621.752.437.700	35	71	13	18123	TERF1,PCNA,WRN,TERF2,POT1,TINF2,UPF1,RPA1,TERF2IP,BLM,ACD,RPA2,FEN1
GO:BP	positive regulation of DNA metabolic process	GO:0051054	4,19E-06	2.037.823.928.275.660	201	71	20	18123	NBN,ATR,ATM,PCNA,MRE11,RAD50,TP53BP1,WRN,TERF2,POT1,HNRNPA2B1,RIF1,HMGB1,HMBOX1,KMT5C,NABP2,ACD,SIRT1,PML,SIRT6
GO:BP	cell cycle process	GO:0022402	5,13E-07	20.290.057.666.342.700	1388	71	37	18123	NSMCE2,TERF1,NBN,ATR,ATM,HUS1,PCNA,MRE11,CBX3,RAD50,TP53BP1,WRN,TERF2,POT1,RAD17,TINF2,UPF1,SENP6,UBE2I,RPA1,TOP3A,ERCC4,TERF2IP,CDKN1A,RAD9A,BLM,FANCD2,MUS81,FANCA,NABP2,SUMO1,ACD,SIRT1,RPA2,PIAS1,PML,FEN1
GO:BP	organic cyclic compound metabolic process	GO:1901360	1,15E-05	19.938.239.394.722.800	6227	71	64	18123	NSMCE2,TERF1,NBN,ATR,ATM,HUS1,PCNA,MRE11,KDM4C,CBX3,XRCC6,RAD50,TP53BP1,WRN,TERF2,POT1,RAD17,RAD52,TINF2,UPF1,BAZ2A,PARP2,UBE2I,SUMO2,DNMT1,RPA1,TOP3A,ERCC4,TERF2IP,SENP3,CDKN1A,TEP1,RAD9A,BLM,HNRNPA2B1,SENP1,RIF1,HMGB1,HMBOX1,FANCD2,MUS81,FANCA,KMT5C,PIAS4,NABP2,NRIP1,GNL3L,SUMO1,ACD,HDAC7,SP100,SIRT1,ZBTB48,FANCL,RPA2,PIAS1,NR2C2,PML,KDM1A,FEN1,SIRT6,SP110,NR2F2,HMGN5
GO:BP	RNA-dependent DNA biosynthetic process	GO:0006278	4,25E-05	19.371.553.869.933.100	77	71	15	18123	TERF1,ATR,ATM,MRE11,RAD50,TERF2,POT1,TINF2,RPA1,TERF2IP,TEP1,HMBOX1,GNL3L,ACD,PML
GO:BP	cell cycle	GO:0007049	9,91E-05	1.900.414.172.856.350	1867	71	40	18123	NSMCE2,SENP5,TERF1,NBN,ATR,ATM,HUS1,PCNA,MRE11,CBX3,RAD50,TP53BP1,WRN,TERF2,POT1,RAD17,TINF2,UPF1,SENP6,UBE2I,RPA1,TOP3A,ERCC4,TERF2IP,CDKN1A,RAD9A,BLM,RIF1,FANCD2,MUS81,FANCA,NABP2,SUMO1,ACD,SIRT1,RPA2,PIAS1,PML,FEN1,NR2F2
GO:BP	DNA replication	GO:0006260	2,07E-03	1.868.402.420.672.230	338	71	22	18123	TERF1,NBN,ATR,ATM,HUS1,PCNA,MRE11,RAD50,WRN,TERF2,POT1,RAD17,TINF2,UPF1,RPA1,TOP3A,TERF2IP,RAD9A,BLM,ACD,RPA2,FEN1
GO:BP	cellular nitrogen compound metabolic process	GO:0034641	2,73E-03	18.563.328.004.309.700	6576	71	64	18123	NSMCE2,TERF1,NBN,ATR,ATM,HUS1,PCNA,MRE11,KDM4C,CBX3,XRCC6,RAD50,TP53BP1,WRN,TERF2,POT1,RAD17,RAD52,TINF2,UPF1,BAZ2A,PARP2,UBE2I,SUMO2,DNMT1,RPA1,TOP3A,ERCC4,TERF2IP,SENP3,CDKN1A,TEP1,RAD9A,BLM,HNRNPA2B1,SENP1,RIF1,HMGB1,HMBOX1,FANCD2,MUS81,FANCA,KMT5C,PIAS4,NABP2,NRIP1,GNL3L,SUMO1,ACD,HDAC7,SP100,SIRT1,ZBTB48,FANCL,RPA2,PIAS1,NR2C2,PML,KDM1A,FEN1,SIRT6,SP110,NR2F2,HMGN5
GO:BP	negative regulation of telomere maintenance	GO:0032205	6,60E-04	1.818.014.584.777.330	37	71	12	18123	TERF1,NBN,ATM,RAD50,TERF2,POT1,TINF2,ERCC4,TERF2IP,GNL3L,ACD,PML
GO:BP	positive regulation of telomere maintenance	GO:0032206	6,87E-04	18.163.340.042.975.900	52	71	13	18123	NBN,ATR,ATM,MRE11,RAD50,TERF2,POT1,HNRNPA2B1,HMBOX1,NABP2,ACD,PML,SIRT6
GO:BP	telomere maintenance via telomerase	GO:0007004	1,72E-02	17.764.996.798.977.700	75	71	14	18123	TERF1,ATR,ATM,MRE11,RAD50,TERF2,POT1,TINF2,RPA1,TERF2IP,HMBOX1,GNL3L,ACD,PML
GO:BP	signal transduction in response to DNA damage	GO:0042770	1,72E-02	17.764.996.798.977.700	192	71	18	18123	NBN,ATR,ATM,HUS1,PCNA,MRE11,TP53BP1,RAD17,CDKN1A,RAD9A,BLM,FANCD2,MUS81,SP100,SIRT1,RPA2,PML,KDM1A
GO:BP	negative regulation of nucleobase-containing compound metabolic process	GO:0045934	2,92E-02	17.534.235.459.854.100	1569	71	36	18123	TERF1,NBN,ATM,PCNA,CBX3,XRCC6,RAD50,TP53BP1,TERF2,POT1,TINF2,BAZ2A,UBE2I,DNMT1,ERCC4,TERF2IP,CDKN1A,BLM,HNRNPA2B1,RIF1,HMGB1,HMBOX1,PIAS4,NRIP1,GNL3L,SUMO1,ACD,HDAC7,SP100,SIRT1,PIAS1,NR2C2,PML,KDM1A,SIRT6,NR2F2
GO:BP	cellular macromolecule biosynthetic process	GO:0034645	4,94E-03	1.730.589.429.543.410	5081	71	57	18123	TERF1,NBN,ATR,ATM,HUS1,PCNA,MRE11,KDM4C,CBX3,XRCC6,RAD50,TP53BP1,WRN,TERF2,POT1,RAD17,TINF2,UPF1,BAZ2A,UBE2I,SUMO2,DNMT1,RPA1,TOP3A,ERCC4,TERF2IP,CDKN1A,TEP1,RAD9A,BLM,HNRNPA2B1,SENP1,RIF1,HMGB1,HMBOX1,FANCD2,FANCA,PIAS4,NABP2,NRIP1,GNL3L,SUMO1,ACD,HDAC7,SP100,SIRT1,ZBTB48,RPA2,PIAS1,NR2C2,PML,KDM1A,FEN1,SIRT6,SP110,NR2F2,HMGN5
GO:BP	macromolecule biosynthetic process	GO:0009059	9,22E-03	1.703.505.299.678.080	5145	71	57	18123	TERF1,NBN,ATR,ATM,HUS1,PCNA,MRE11,KDM4C,CBX3,XRCC6,RAD50,TP53BP1,WRN,TERF2,POT1,RAD17,TINF2,UPF1,BAZ2A,UBE2I,SUMO2,DNMT1,RPA1,TOP3A,ERCC4,TERF2IP,CDKN1A,TEP1,RAD9A,BLM,HNRNPA2B1,SENP1,RIF1,HMGB1,HMBOX1,FANCD2,FANCA,PIAS4,NABP2,NRIP1,GNL3L,SUMO1,ACD,HDAC7,SP100,SIRT1,ZBTB48,RPA2,PIAS1,NR2C2,PML,KDM1A,FEN1,SIRT6,SP110,NR2F2,HMGN5
GO:BP	macromolecule metabolic process	GO:0043170	1,03E-01	16.988.767.381.036.100	9867	71	71	18123	NSMCE2,SENP5,TERF1,NBN,ATR,ATM,HUS1,PCNA,MRE11,KDM4C,CBX3,XRCC6,RAD50,TP53BP1,WRN,TERF2,POT1,RAD17,RAD52,TINF2,UPF1,BAZ2A,SENP6,PARP2,UBE2I,SUMO2,DNMT1,RPA1,TOP3A,ERCC4,TERF2IP,STC2,SENP3,CDKN1A,TEP1,RAD9A,BLM,HNRNPA2B1,SENP1,RIF1,HMGB1,HMBOX1,FANCD2,MUS81,FANCA,SENP7,KMT5C,PIAS4,SUMO3,NABP2,NRIP1,MORC3,GNL3L,SUMO1,ACD,HDAC7,SP100,SIRT1,ZBTB48,FANCL,RPA2,PIAS1,RAP1A,NR2C2,PML,KDM1A,FEN1,SIRT6,SP1…
GO:BP	regulation of nucleobase-containing compound metabolic process	GO:0019219	1,35E-01	16.869.919.126.551.500	4123	71	52	18123	TERF1,NBN,ATR,ATM,PCNA,MRE11,KDM4C,CBX3,XRCC6,RAD50,TP53BP1,WRN,TERF2,POT1,RAD52,TINF2,UPF1,BAZ2A,UBE2I,SUMO2,DNMT1,ERCC4,TERF2IP,CDKN1A,BLM,HNRNPA2B1,SENP1,RIF1,HMGB1,HMBOX1,FANCD2,FANCA,KMT5C,PIAS4,NABP2,NRIP1,GNL3L,SUMO1,ACD,HDAC7,SP100,SIRT1,ZBTB48,RPA2,PIAS1,NR2C2,PML,KDM1A,SIRT6,SP110,NR2F2,HMGN5
GO:BP	nuclear DNA replication	GO:0033260	1,71E-01	16.767.861.716.631.600	66	71	13	18123	TERF1,PCNA,WRN,TERF2,POT1,TINF2,UPF1,RPA1,TERF2IP,BLM,ACD,RPA2,FEN1
GO:BP	regulation of response to DNA damage stimulus	GO:2001020	2,57E-02	16.590.645.048.683.600	225	71	18	18123	ATR,ATM,PCNA,TP53BP1,TERF2,POT1,RAD52,ERCC4,TERF2IP,RIF1,HMGB1,KMT5C,PIAS4,SIRT1,RPA2,PML,KDM1A,SIRT6
GO:BP	cell cycle DNA replication	GO:0044786	3,73E-02	1.642.801.887.192.820	70	71	13	18123	TERF1,PCNA,WRN,TERF2,POT1,TINF2,UPF1,RPA1,TERF2IP,BLM,ACD,RPA2,FEN1
GO:BP	negative regulation of DNA metabolic process	GO:0051053	4,08E-02	16.389.513.608.698.900	154	71	16	18123	TERF1,NBN,ATM,RAD50,TP53BP1,TERF2,POT1,TINF2,ERCC4,TERF2IP,CDKN1A,BLM,RIF1,GNL3L,ACD,PML
GO:BP	nitrogen compound metabolic process	GO:0006807	6,58E-02	16.182.003.864.256.500	10148	71	71	18123	NSMCE2,SENP5,TERF1,NBN,ATR,ATM,HUS1,PCNA,MRE11,KDM4C,CBX3,XRCC6,RAD50,TP53BP1,WRN,TERF2,POT1,RAD17,RAD52,TINF2,UPF1,BAZ2A,SENP6,PARP2,UBE2I,SUMO2,DNMT1,RPA1,TOP3A,ERCC4,TERF2IP,STC2,SENP3,CDKN1A,TEP1,RAD9A,BLM,HNRNPA2B1,SENP1,RIF1,HMGB1,HMBOX1,FANCD2,MUS81,FANCA,SENP7,KMT5C,PIAS4,SUMO3,NABP2,NRIP1,MORC3,GNL3L,SUMO1,ACD,HDAC7,SP100,SIRT1,ZBTB48,FANCL,RPA2,PIAS1,RAP1A,NR2C2,PML,KDM1A,FEN1,SIRT6,SP1…
GO:BP	signal transduction by p53 class mediator	GO:0072331	9,39E-02	1.602.734.045.681.150	290	71	19	18123	NBN,ATR,ATM,HUS1,PCNA,MRE11,RAD50,WRN,RAD17,RPA1,TOP3A,CDKN1A,RAD9A,BLM,SP100,SIRT1,RPA2,PML,KDM1A
GO:BP	telomere capping	GO:0016233	1,01E+00	15.996.219.902.734.900	55	71	12	18123	TERF1,NBN,ATM,MRE11,RAD50,TERF2,POT1,TINF2,ERCC4,TERF2IP,NABP2,ACD
GO:BP	base-excision repair	GO:0006284	1,06E+00	15.976.042.206.560.600	76	71	13	18123	TERF1,PCNA,WRN,TERF2,POT1,TINF2,PARP2,RPA1,TERF2IP,HMGB1,ACD,RPA2,FEN1
GO:BP	DNA damage checkpoint signaling	GO:0000077	1,96E+00	1.570.686.880.128.480	136	71	15	18123	NBN,ATR,ATM,HUS1,PCNA,MRE11,TP53BP1,RAD17,CDKN1A,RAD9A,BLM,FANCD2,MUS81,RPA2,PML
GO:BP	regulation of DNA recombination	GO:0000018	1,96E+00	1.570.686.880.128.480	136	71	15	18123	TERF1,MRE11,RAD50,TP53BP1,TERF2,POT1,TINF2,TERF2IP,BLM,RIF1,KMT5C,ACD,RPA2,KDM1A,SIRT6
GO:BP	regulation of DNA biosynthetic process	GO:2000278	4,53E-01	1.534.396.003.979.140	112	71	14	18123	TERF1,ATR,ATM,PCNA,TERF2,POT1,TINF2,ERCC4,CDKN1A,HNRNPA2B1,HMBOX1,GNL3L,ACD,PML
GO:BP	DNA integrity checkpoint signaling	GO:0031570	4,55E-01	1.534.166.288.401.570	144	71	15	18123	NBN,ATR,ATM,HUS1,PCNA,MRE11,TP53BP1,RAD17,CDKN1A,RAD9A,BLM,FANCD2,MUS81,RPA2,PML
GO:BP	regulation of telomere maintenance via telomere lengthening	GO:1904356	5,31E-02	15.274.819.702.993.300	63	71	12	18123	TERF1,ATR,ATM,TERF2,POT1,TINF2,ERCC4,HNRNPA2B1,HMBOX1,GNL3L,ACD,PML
GO:BP	protein localization to chromosome, telomeric region	GO:0070198	5,77E-01	15.238.824.045.960.400	30	71	10	18123	TERF1,ATR,TERF2,POT1,TINF2,TERF2IP,NABP2,GNL3L,ACD,PML
GO:BP	organelle organization	GO:0006996	8,54E-01	15.068.534.680.503.700	4136	71	50	18123	NSMCE2,TERF1,NBN,ATR,ATM,HUS1,PCNA,MRE11,KDM4C,CBX3,XRCC6,RAD50,WRN,TERF2,POT1,TINF2,UPF1,BAZ2A,SENP6,PARP2,UBE2I,DNMT1,RPA1,TOP3A,ERCC4,TERF2IP,TEP1,BLM,HNRNPA2B1,RIF1,HMGB1,HMBOX1,FANCD2,MUS81,FANCA,KMT5C,NABP2,GNL3L,SUMO1,ACD,HDAC7,SP100,SIRT1,ZBTB48,RPA2,PML,KDM1A,FEN1,SIRT6,HMGN5
GO:BP	negative regulation of biosynthetic process	GO:0009890	1,37E+01	14.863.543.940.994.700	1791	71	35	18123	TERF1,ATR,PCNA,CBX3,XRCC6,TERF2,POT1,RAD17,TINF2,UPF1,BAZ2A,UBE2I,DNMT1,ERCC4,CDKN1A,BLM,HNRNPA2B1,RIF1,HMGB1,HMBOX1,PIAS4,NRIP1,GNL3L,SUMO1,ACD,HDAC7,SP100,SIRT1,PIAS1,RAP1A,NR2C2,PML,KDM1A,SIRT6,NR2F2
GO:BP	primary metabolic process	GO:0044238	1,53E+01	14.814.068.571.583.100	10642	71	71	18123	NSMCE2,SENP5,TERF1,NBN,ATR,ATM,HUS1,PCNA,MRE11,KDM4C,CBX3,XRCC6,RAD50,TP53BP1,WRN,TERF2,POT1,RAD17,RAD52,TINF2,UPF1,BAZ2A,SENP6,PARP2,UBE2I,SUMO2,DNMT1,RPA1,TOP3A,ERCC4,TERF2IP,STC2,SENP3,CDKN1A,TEP1,RAD9A,BLM,HNRNPA2B1,SENP1,RIF1,HMGB1,HMBOX1,FANCD2,MUS81,FANCA,SENP7,KMT5C,PIAS4,SUMO3,NABP2,NRIP1,MORC3,GNL3L,SUMO1,ACD,HDAC7,SP100,SIRT1,ZBTB48,FANCL,RPA2,PIAS1,RAP1A,NR2C2,PML,KDM1A,FEN1,SIRT6,SP1…
GO:BP	cell cycle checkpoint signaling	GO:0000075	1,55E+01	14.809.115.276.105.600	196	71	16	18123	NBN,ATR,ATM,HUS1,PCNA,MRE11,TP53BP1,RAD17,CDKN1A,RAD9A,BLM,FANCD2,MUS81,NABP2,RPA2,PML
GO:BP	nucleobase-containing compound biosynthetic process	GO:0034654	1,58E+01	14.802.454.309.092.300	4202	71	50	18123	TERF1,ATR,ATM,PCNA,MRE11,KDM4C,CBX3,XRCC6,RAD50,TP53BP1,WRN,TERF2,POT1,TINF2,BAZ2A,UBE2I,SUMO2,DNMT1,RPA1,ERCC4,TERF2IP,CDKN1A,TEP1,BLM,HNRNPA2B1,SENP1,RIF1,HMGB1,HMBOX1,FANCD2,FANCA,PIAS4,NABP2,NRIP1,GNL3L,SUMO1,ACD,HDAC7,SP100,SIRT1,ZBTB48,RPA2,PIAS1,NR2C2,PML,KDM1A,SIRT6,SP110,NR2F2,HMGN5
GO:BP	negative regulation of cellular macromolecule biosynthetic process	GO:2000113	1,58E+01	14.802.454.309.092.300	1679	71	34	18123	TERF1,ATR,PCNA,CBX3,XRCC6,TERF2,POT1,RAD17,TINF2,UPF1,BAZ2A,UBE2I,DNMT1,ERCC4,CDKN1A,BLM,HNRNPA2B1,RIF1,HMGB1,HMBOX1,PIAS4,NRIP1,GNL3L,SUMO1,ACD,HDAC7,SP100,SIRT1,PIAS1,NR2C2,PML,KDM1A,SIRT6,NR2F2
GO:BP	negative regulation of macromolecule biosynthetic process	GO:0010558	1,89E-01	14.724.144.429.597.500	1690	71	34	18123	TERF1,ATR,PCNA,CBX3,XRCC6,TERF2,POT1,RAD17,TINF2,UPF1,BAZ2A,UBE2I,DNMT1,ERCC4,CDKN1A,BLM,HNRNPA2B1,RIF1,HMGB1,HMBOX1,PIAS4,NRIP1,GNL3L,SUMO1,ACD,HDAC7,SP100,SIRT1,PIAS1,NR2C2,PML,KDM1A,SIRT6,NR2F2
GO:BP	regulation of signal transduction by p53 class mediator	GO:1901796	2,36E+01	14.627.738.173.454.300	202	71	16	18123	NBN,ATR,ATM,HUS1,MRE11,RAD50,WRN,RAD17,RPA1,TOP3A,RAD9A,BLM,SIRT1,RPA2,PML,KDM1A
GO:BP	double-strand break repair via nonhomologous end joining	GO:0006303	3,04E+00	14.516.456.890.526.700	99	71	13	18123	NBN,ATM,MRE11,XRCC6,RAD50,TP53BP1,POT1,ERCC4,RIF1,HMGB1,KMT5C,PIAS4,SUMO1
GO:BP	heterocycle biosynthetic process	GO:0018130	3,16E+00	14.500.914.690.479.100	4275	71	50	18123	TERF1,ATR,ATM,PCNA,MRE11,KDM4C,CBX3,XRCC6,RAD50,TP53BP1,WRN,TERF2,POT1,TINF2,BAZ2A,UBE2I,SUMO2,DNMT1,RPA1,ERCC4,TERF2IP,CDKN1A,TEP1,BLM,HNRNPA2B1,SENP1,RIF1,HMGB1,HMBOX1,FANCD2,FANCA,PIAS4,NABP2,NRIP1,GNL3L,SUMO1,ACD,HDAC7,SP100,SIRT1,ZBTB48,RPA2,PIAS1,NR2C2,PML,KDM1A,SIRT6,SP110,NR2F2,HMGN5
GO:BP	regulation of DNA repair	GO:0006282	3,39E+01	14.469.654.404.752.500	131	71	14	18123	PCNA,TP53BP1,TERF2,POT1,RAD52,TERF2IP,RIF1,HMGB1,KMT5C,SIRT1,RPA2,PML,KDM1A,SIRT6
GO:BP	aromatic compound biosynthetic process	GO:0019438	3,39E+01	14.469.654.404.752.500	4285	71	50	18123	TERF1,ATR,ATM,PCNA,MRE11,KDM4C,CBX3,XRCC6,RAD50,TP53BP1,WRN,TERF2,POT1,TINF2,BAZ2A,UBE2I,SUMO2,DNMT1,RPA1,ERCC4,TERF2IP,CDKN1A,TEP1,BLM,HNRNPA2B1,SENP1,RIF1,HMGB1,HMBOX1,FANCD2,FANCA,PIAS4,NABP2,NRIP1,GNL3L,SUMO1,ACD,HDAC7,SP100,SIRT1,ZBTB48,RPA2,PIAS1,NR2C2,PML,KDM1A,SIRT6,SP110,NR2F2,HMGN5
GO:BP	homeostatic process	GO:0042592	3,43E+01	14.464.543.476.258.500	1985	71	36	18123	NSMCE2,TERF1,NBN,ATR,ATM,HUS1,PCNA,MRE11,XRCC6,RAD50,WRN,TERF2,POT1,TINF2,UPF1,RPA1,ERCC4,TERF2IP,STC2,TEP1,BLM,HNRNPA2B1,RIF1,HMGB1,HMBOX1,NABP2,GNL3L,ACD,SP100,SIRT1,ZBTB48,RPA2,PML,KDM1A,FEN1,SIRT6
GO:BP	mitotic DNA damage checkpoint signaling	GO:0044773	4,82E+00	14.316.691.135.204.100	103	71	13	18123	NBN,ATM,HUS1,PCNA,MRE11,RAD17,CDKN1A,RAD9A,BLM,FANCD2,MUS81,RPA2,PML
GO:BP	biosynthetic process	GO:0009058	4,83E+01	14.315.752.123.504.500	6391	71	59	18123	TERF1,NBN,ATR,ATM,HUS1,PCNA,MRE11,KDM4C,CBX3,XRCC6,RAD50,TP53BP1,WRN,TERF2,POT1,RAD17,TINF2,UPF1,BAZ2A,UBE2I,SUMO2,DNMT1,RPA1,TOP3A,ERCC4,TERF2IP,STC2,CDKN1A,TEP1,RAD9A,BLM,HNRNPA2B1,SENP1,RIF1,HMGB1,HMBOX1,FANCD2,FANCA,PIAS4,NABP2,NRIP1,GNL3L,SUMO1,ACD,HDAC7,SP100,SIRT1,ZBTB48,RPA2,PIAS1,RAP1A,NR2C2,PML,KDM1A,FEN1,SIRT6,SP110,NR2F2,HMGN5
GO:BP	negative regulation of cellular biosynthetic process	GO:0031327	5,59E+00	14.252.616.886.322.900	1759	71	34	18123	TERF1,ATR,PCNA,CBX3,XRCC6,TERF2,POT1,RAD17,TINF2,UPF1,BAZ2A,UBE2I,DNMT1,ERCC4,CDKN1A,BLM,HNRNPA2B1,RIF1,HMGB1,HMBOX1,PIAS4,NRIP1,GNL3L,SUMO1,ACD,HDAC7,SP100,SIRT1,PIAS1,NR2C2,PML,KDM1A,SIRT6,NR2F2
GO:BP	DNA-dependent DNA replication	GO:0006261	6,01E+00	14.220.916.377.973.200	216	71	16	18123	TERF1,NBN,ATR,PCNA,MRE11,WRN,TERF2,POT1,TINF2,UPF1,RPA1,TERF2IP,BLM,ACD,RPA2,FEN1
GO:BP	mitotic DNA integrity checkpoint signaling	GO:0044774	7,62E+00	14.118.233.412.674.800	107	71	13	18123	NBN,ATM,HUS1,PCNA,MRE11,RAD17,CDKN1A,RAD9A,BLM,FANCD2,MUS81,RPA2,PML
GO:BP	cellular metabolic process	GO:0044237	8,62E+00	14.064.335.824.010.700	10941	71	71	18123	NSMCE2,SENP5,TERF1,NBN,ATR,ATM,HUS1,PCNA,MRE11,KDM4C,CBX3,XRCC6,RAD50,TP53BP1,WRN,TERF2,POT1,RAD17,RAD52,TINF2,UPF1,BAZ2A,SENP6,PARP2,UBE2I,SUMO2,DNMT1,RPA1,TOP3A,ERCC4,TERF2IP,STC2,SENP3,CDKN1A,TEP1,RAD9A,BLM,HNRNPA2B1,SENP1,RIF1,HMGB1,HMBOX1,FANCD2,MUS81,FANCA,SENP7,KMT5C,PIAS4,SUMO3,NABP2,NRIP1,MORC3,GNL3L,SUMO1,ACD,HDAC7,SP100,SIRT1,ZBTB48,FANCL,RPA2,PIAS1,RAP1A,NR2C2,PML,KDM1A,FEN1,SIRT6,SP1…
GO:BP	cellular biosynthetic process	GO:0044249	8,72E+00	14.059.572.971.729.100	6210	71	58	18123	TERF1,NBN,ATR,ATM,HUS1,PCNA,MRE11,KDM4C,CBX3,XRCC6,RAD50,TP53BP1,WRN,TERF2,POT1,RAD17,TINF2,UPF1,BAZ2A,UBE2I,SUMO2,DNMT1,RPA1,TOP3A,ERCC4,TERF2IP,STC2,CDKN1A,TEP1,RAD9A,BLM,HNRNPA2B1,SENP1,RIF1,HMGB1,HMBOX1,FANCD2,FANCA,PIAS4,NABP2,NRIP1,GNL3L,SUMO1,ACD,HDAC7,SP100,SIRT1,ZBTB48,RPA2,PIAS1,NR2C2,PML,KDM1A,FEN1,SIRT6,SP110,NR2F2,HMGN5
GO:BP	organic cyclic compound biosynthetic process	GO:1901362	1,50E+01	13.823.424.450.744.900	4446	71	50	18123	TERF1,ATR,ATM,PCNA,MRE11,KDM4C,CBX3,XRCC6,RAD50,TP53BP1,WRN,TERF2,POT1,TINF2,BAZ2A,UBE2I,SUMO2,DNMT1,RPA1,ERCC4,TERF2IP,CDKN1A,TEP1,BLM,HNRNPA2B1,SENP1,RIF1,HMGB1,HMBOX1,FANCD2,FANCA,PIAS4,NABP2,NRIP1,GNL3L,SUMO1,ACD,HDAC7,SP100,SIRT1,ZBTB48,RPA2,PIAS1,NR2C2,PML,KDM1A,SIRT6,SP110,NR2F2,HMGN5
GO:BP	response to ionizing radiation	GO:0010212	1,67E+02	13.776.375.513.748.600	148	71	14	18123	ATR,ATM,HUS1,XRCC6,TP53BP1,WRN,CDKN1A,RAD9A,BLM,FANCD2,NABP2,SIRT1,PML,KDM1A
GO:BP	negative regulation of cell cycle process	GO:0010948	2,20E+02	13.656.868.685.735.900	400	71	19	18123	TERF1,NBN,ATR,ATM,HUS1,PCNA,MRE11,CBX3,TP53BP1,TERF2,RAD17,CDKN1A,RAD9A,BLM,FANCD2,MUS81,NABP2,RPA2,PML
GO:BP	mitotic cell cycle checkpoint signaling	GO:0007093	4,12E+02	13.384.999.828.443.800	158	71	14	18123	NBN,ATM,HUS1,PCNA,MRE11,RAD17,CDKN1A,RAD9A,BLM,FANCD2,MUS81,NABP2,RPA2,PML
GO:BP	negative regulation of chromosome organization	GO:2001251	4,42E+02	13.354.637.584.775.800	92	71	12	18123	TERF1,NBN,ATM,RAD50,TERF2,POT1,TINF2,ERCC4,TERF2IP,GNL3L,ACD,PML
GO:BP	positive regulation of organelle organization	GO:0010638	4,42E+02	13.354.637.584.775.800	630	71	22	18123	NSMCE2,TERF1,NBN,ATR,ATM,MRE11,RAD50,TERF2,POT1,TINF2,DNMT1,TERF2IP,HNRNPA2B1,RIF1,HMBOX1,NABP2,ACD,SIRT1,PML,KDM1A,FEN1,SIRT6
GO:BP	positive regulation of cellular component organization	GO:0051130	5,09E+01	13.293.517.875.950.100	1189	71	28	18123	NSMCE2,TERF1,NBN,ATR,ATM,MRE11,RAD50,TERF2,POT1,TINF2,DNMT1,RPA1,ERCC4,TERF2IP,HNRNPA2B1,RIF1,HMBOX1,NABP2,GNL3L,SUMO1,ACD,SIRT1,RPA2,RAP1A,PML,KDM1A,FEN1,SIRT6
GO:BP	negative regulation of cell cycle	GO:0045786	5,09E+02	13.293.499.918.043.600	487	71	20	18123	TERF1,NBN,ATR,ATM,HUS1,PCNA,MRE11,CBX3,TP53BP1,TERF2,RAD17,CDKN1A,RAD9A,BLM,FANCD2,MUS81,NABP2,RPA2,PML,NR2F2
GO:BP	protein localization to chromosome	GO:0034502	5,53E+02	13.257.499.189.858.500	94	71	12	18123	TERF1,ATR,TERF2,POT1,TINF2,RPA1,TERF2IP,NABP2,GNL3L,ACD,RPA2,PML
GO:BP	cellular response to ionizing radiation	GO:0071479	9,43E+01	13.025.487.701.816.600	71	71	11	18123	ATR,ATM,HUS1,XRCC6,TP53BP1,WRN,CDKN1A,RAD9A,BLM,SIRT1,KDM1A
GO:BP	positive regulation of chromatin organization	GO:1905269	1,18E+02	12.929.381.824.051.100	133	71	13	18123	TERF1,ATM,TERF2,POT1,TINF2,DNMT1,TERF2IP,RIF1,ACD,SIRT1,PML,KDM1A,SIRT6
GO:BP	organic substance biosynthetic process	GO:1901576	1,22E+03	12.913.139.613.839.700	6297	71	57	18123	TERF1,NBN,ATR,ATM,HUS1,PCNA,MRE11,KDM4C,CBX3,XRCC6,RAD50,TP53BP1,WRN,TERF2,POT1,RAD17,TINF2,UPF1,BAZ2A,UBE2I,SUMO2,DNMT1,RPA1,TOP3A,ERCC4,TERF2IP,CDKN1A,TEP1,RAD9A,BLM,HNRNPA2B1,SENP1,RIF1,HMGB1,HMBOX1,FANCD2,FANCA,PIAS4,NABP2,NRIP1,GNL3L,SUMO1,ACD,HDAC7,SP100,SIRT1,ZBTB48,RPA2,PIAS1,NR2C2,PML,KDM1A,FEN1,SIRT6,SP110,NR2F2,HMGN5
GO:BP	organic substance metabolic process	GO:0071704	1,33E+03	12.877.488.231.356.700	11397	71	71	18123	NSMCE2,SENP5,TERF1,NBN,ATR,ATM,HUS1,PCNA,MRE11,KDM4C,CBX3,XRCC6,RAD50,TP53BP1,WRN,TERF2,POT1,RAD17,RAD52,TINF2,UPF1,BAZ2A,SENP6,PARP2,UBE2I,SUMO2,DNMT1,RPA1,TOP3A,ERCC4,TERF2IP,STC2,SENP3,CDKN1A,TEP1,RAD9A,BLM,HNRNPA2B1,SENP1,RIF1,HMGB1,HMBOX1,FANCD2,MUS81,FANCA,SENP7,KMT5C,PIAS4,SUMO3,NABP2,NRIP1,MORC3,GNL3L,SUMO1,ACD,HDAC7,SP100,SIRT1,ZBTB48,FANCL,RPA2,PIAS1,RAP1A,NR2C2,PML,KDM1A,FEN1,SIRT6,SP1…
GO:BP	regulation of telomere maintenance via telomerase	GO:0032210	2,62E+03	12.581.714.831.636.900	54	71	10	18123	TERF1,ATR,ATM,TERF2,POT1,TINF2,HMBOX1,GNL3L,ACD,PML
GO:BP	regulation of biosynthetic process	GO:0009889	3,09E+03	12.510.599.310.390.700	4374	71	48	18123	TERF1,NBN,ATR,ATM,PCNA,KDM4C,CBX3,XRCC6,TP53BP1,TERF2,POT1,RAD17,TINF2,UPF1,BAZ2A,UBE2I,SUMO2,DNMT1,ERCC4,TERF2IP,STC2,CDKN1A,BLM,HNRNPA2B1,SENP1,RIF1,HMGB1,HMBOX1,FANCD2,FANCA,PIAS4,NRIP1,GNL3L,SUMO1,ACD,HDAC7,SP100,SIRT1,ZBTB48,PIAS1,RAP1A,NR2C2,PML,KDM1A,SIRT6,SP110,NR2F2,HMGN5
GO:BP	negative regulation of cellular metabolic process	GO:0031324	3,98E+03	12.400.278.359.338.800	2785	71	39	18123	TERF1,NBN,ATR,ATM,PCNA,CBX3,XRCC6,RAD50,TP53BP1,TERF2,POT1,RAD17,TINF2,UPF1,BAZ2A,UBE2I,DNMT1,ERCC4,TERF2IP,CDKN1A,BLM,HNRNPA2B1,RIF1,HMGB1,HMBOX1,PIAS4,NRIP1,GNL3L,SUMO1,ACD,HDAC7,SP100,SIRT1,PIAS1,NR2C2,PML,KDM1A,SIRT6,NR2F2
GO:BP	peptidyl-lysine modification	GO:0018205	4,37E+03	12.359.465.134.877.900	408	71	18	18123	NSMCE2,SENP5,SENP6,UBE2I,SUMO2,DNMT1,SENP3,SENP1,RIF1,SENP7,KMT5C,PIAS4,SUMO3,GNL3L,SUMO1,SIRT1,PIAS1,KDM1A
GO:BP	cellular nitrogen compound biosynthetic process	GO:0044271	4,75E+02	12.323.680.226.234.100	5054	71	51	18123	TERF1,ATR,ATM,PCNA,MRE11,KDM4C,CBX3,XRCC6,RAD50,TP53BP1,WRN,TERF2,POT1,TINF2,UPF1,BAZ2A,UBE2I,SUMO2,DNMT1,RPA1,ERCC4,TERF2IP,CDKN1A,TEP1,BLM,HNRNPA2B1,SENP1,RIF1,HMGB1,HMBOX1,FANCD2,FANCA,PIAS4,NABP2,NRIP1,GNL3L,SUMO1,ACD,HDAC7,SP100,SIRT1,ZBTB48,RPA2,PIAS1,NR2C2,PML,KDM1A,SIRT6,SP110,NR2F2,HMGN5
GO:BP	positive regulation of nucleobase-containing compound metabolic process	GO:0045935	6,50E+02	12.186.951.010.147.900	1943	71	33	18123	NBN,ATR,ATM,PCNA,MRE11,XRCC6,RAD50,TP53BP1,WRN,TERF2,POT1,UPF1,SUMO2,BLM,HNRNPA2B1,SENP1,RIF1,HMGB1,HMBOX1,KMT5C,NABP2,NRIP1,ACD,SP100,SIRT1,ZBTB48,PIAS1,NR2C2,PML,KDM1A,SIRT6,NR2F2,HMGN5
GO:BP	regulation of cell cycle process	GO:0010564	6,99E+02	12.155.469.338.060.400	815	71	23	18123	NSMCE2,TERF1,NBN,ATR,ATM,HUS1,PCNA,MRE11,CBX3,TP53BP1,TERF2,RAD17,SENP6,CDKN1A,RAD9A,BLM,FANCD2,MUS81,NABP2,SIRT1,RPA2,PML,FEN1
GO:BP	regulation of cellular metabolic process	GO:0031323	8,84E+02	1.205.376.469.633.560	6309	71	56	18123	TERF1,NBN,ATR,ATM,HUS1,PCNA,MRE11,KDM4C,CBX3,XRCC6,RAD50,TP53BP1,WRN,TERF2,POT1,RAD17,RAD52,TINF2,UPF1,BAZ2A,UBE2I,SUMO2,DNMT1,ERCC4,TERF2IP,STC2,CDKN1A,BLM,HNRNPA2B1,SENP1,RIF1,HMGB1,HMBOX1,FANCD2,FANCA,KMT5C,PIAS4,NABP2,NRIP1,GNL3L,SUMO1,ACD,HDAC7,SP100,SIRT1,ZBTB48,RPA2,PIAS1,RAP1A,NR2C2,PML,KDM1A,SIRT6,SP110,NR2F2,HMGN5
GO:BP	regulation of cellular macromolecule biosynthetic process	GO:2000112	9,14E+02	1.203.918.345.307.010	4102	71	46	18123	TERF1,NBN,ATR,ATM,PCNA,KDM4C,CBX3,XRCC6,TP53BP1,TERF2,POT1,RAD17,TINF2,UPF1,BAZ2A,UBE2I,SUMO2,DNMT1,ERCC4,TERF2IP,CDKN1A,BLM,HNRNPA2B1,SENP1,RIF1,HMGB1,HMBOX1,FANCD2,FANCA,PIAS4,NRIP1,GNL3L,SUMO1,ACD,HDAC7,SP100,SIRT1,ZBTB48,PIAS1,NR2C2,PML,KDM1A,SIRT6,SP110,NR2F2,HMGN5
GO:BP	regulation of cellular biosynthetic process	GO:0031326	9,81E+02	12.008.386.219.744.200	4307	71	47	18123	TERF1,NBN,ATR,ATM,PCNA,KDM4C,CBX3,XRCC6,TP53BP1,TERF2,POT1,RAD17,TINF2,UPF1,BAZ2A,UBE2I,SUMO2,DNMT1,ERCC4,TERF2IP,STC2,CDKN1A,BLM,HNRNPA2B1,SENP1,RIF1,HMGB1,HMBOX1,FANCD2,FANCA,PIAS4,NRIP1,GNL3L,SUMO1,ACD,HDAC7,SP100,SIRT1,ZBTB48,PIAS1,NR2C2,PML,KDM1A,SIRT6,SP110,NR2F2,HMGN5
GO:BP	regulation of macromolecule biosynthetic process	GO:0010556	1,21E+03	11.916.083.652.834.300	4134	71	46	18123	TERF1,NBN,ATR,ATM,PCNA,KDM4C,CBX3,XRCC6,TP53BP1,TERF2,POT1,RAD17,TINF2,UPF1,BAZ2A,UBE2I,SUMO2,DNMT1,ERCC4,TERF2IP,CDKN1A,BLM,HNRNPA2B1,SENP1,RIF1,HMGB1,HMBOX1,FANCD2,FANCA,PIAS4,NRIP1,GNL3L,SUMO1,ACD,HDAC7,SP100,SIRT1,ZBTB48,PIAS1,NR2C2,PML,KDM1A,SIRT6,SP110,NR2F2,HMGN5
GO:BP	negative regulation of DNA biosynthetic process	GO:2000279	1,31E+04	11.882.576.172.559.000	42	71	9	18123	TERF1,TERF2,POT1,TINF2,ERCC4,CDKN1A,GNL3L,ACD,PML
GO:BP	regulation of nitrogen compound metabolic process	GO:0051171	1,44E+04	11.841.544.030.893.600	5886	71	54	18123	TERF1,NBN,ATR,ATM,HUS1,PCNA,MRE11,KDM4C,CBX3,XRCC6,RAD50,TP53BP1,WRN,TERF2,POT1,RAD52,TINF2,UPF1,BAZ2A,UBE2I,SUMO2,DNMT1,ERCC4,TERF2IP,CDKN1A,BLM,HNRNPA2B1,SENP1,RIF1,HMGB1,HMBOX1,FANCD2,FANCA,KMT5C,PIAS4,NABP2,NRIP1,GNL3L,SUMO1,ACD,HDAC7,SP100,SIRT1,ZBTB48,RPA2,PIAS1,RAP1A,NR2C2,PML,KDM1A,SIRT6,SP110,NR2F2,HMGN5
GO:BP	negative regulation of nitrogen compound metabolic process	GO:0051172	1,54E+04	11.812.690.179.595.100	2592	71	37	18123	TERF1,NBN,ATM,PCNA,CBX3,XRCC6,RAD50,TP53BP1,TERF2,POT1,TINF2,UPF1,BAZ2A,UBE2I,DNMT1,ERCC4,TERF2IP,CDKN1A,BLM,HNRNPA2B1,RIF1,HMGB1,HMBOX1,PIAS4,NRIP1,GNL3L,SUMO1,ACD,HDAC7,SP100,SIRT1,PIAS1,NR2C2,PML,KDM1A,SIRT6,NR2F2
GO:BP	metabolic process	GO:0008152	2,68E+04	11.571.887.316.689.000	11915	71	71	18123	NSMCE2,SENP5,TERF1,NBN,ATR,ATM,HUS1,PCNA,MRE11,KDM4C,CBX3,XRCC6,RAD50,TP53BP1,WRN,TERF2,POT1,RAD17,RAD52,TINF2,UPF1,BAZ2A,SENP6,PARP2,UBE2I,SUMO2,DNMT1,RPA1,TOP3A,ERCC4,TERF2IP,STC2,SENP3,CDKN1A,TEP1,RAD9A,BLM,HNRNPA2B1,SENP1,RIF1,HMGB1,HMBOX1,FANCD2,MUS81,FANCA,SENP7,KMT5C,PIAS4,SUMO3,NABP2,NRIP1,MORC3,GNL3L,SUMO1,ACD,HDAC7,SP100,SIRT1,ZBTB48,FANCL,RPA2,PIAS1,RAP1A,NR2C2,PML,KDM1A,FEN1,SIRT6,SP1…
GO:BP	negative regulation of cell cycle phase transition	GO:1901988	3,06E+03	11.514.327.682.985.700	329	71	16	18123	NBN,ATR,ATM,HUS1,PCNA,MRE11,TP53BP1,RAD17,CDKN1A,RAD9A,BLM,FANCD2,MUS81,NABP2,RPA2,PML
GO:BP	response to radiation	GO:0009314	3,34E+04	1.147.658.010.887.020	463	71	18	18123	ATR,ATM,HUS1,PCNA,XRCC6,TP53BP1,WRN,ERCC4,CDKN1A,RAD9A,BLM,FANCD2,NABP2,SIRT1,PIAS1,PML,KDM1A,FEN1
GO:BP	negative regulation of telomere maintenance via telomere lengthening	GO:1904357	3,55E+03	11.449.997.925.756.800	29	71	8	18123	TERF1,TERF2,POT1,TINF2,ERCC4,GNL3L,ACD,PML
GO:BP	regulation of primary metabolic process	GO:0080090	5,66E+04	11.246.915.426.256.900	6071	71	54	18123	TERF1,NBN,ATR,ATM,HUS1,PCNA,MRE11,KDM4C,CBX3,XRCC6,RAD50,TP53BP1,WRN,TERF2,POT1,RAD52,TINF2,UPF1,BAZ2A,UBE2I,SUMO2,DNMT1,ERCC4,TERF2IP,CDKN1A,BLM,HNRNPA2B1,SENP1,RIF1,HMGB1,HMBOX1,FANCD2,FANCA,KMT5C,PIAS4,NABP2,NRIP1,GNL3L,SUMO1,ACD,HDAC7,SP100,SIRT1,ZBTB48,RPA2,PIAS1,RAP1A,NR2C2,PML,KDM1A,SIRT6,SP110,NR2F2,HMGN5
GO:BP	negative regulation of cellular process	GO:0048523	5,94E+03	1.122.636.135.923.700	5153	71	50	18123	TERF1,NBN,ATR,ATM,HUS1,PCNA,MRE11,CBX3,XRCC6,RAD50,TP53BP1,TERF2,POT1,RAD17,TINF2,UPF1,BAZ2A,PARP2,UBE2I,DNMT1,ERCC4,TERF2IP,CDKN1A,RAD9A,BLM,HNRNPA2B1,RIF1,HMGB1,HMBOX1,FANCD2,MUS81,PIAS4,NABP2,NRIP1,MORC3,GNL3L,SUMO1,ACD,HDAC7,SP100,SIRT1,RPA2,PIAS1,RAP1A,NR2C2,PML,KDM1A,SIRT6,NR2F2,HMGN5
GO:BP	response to stress	GO:0006950	6,15E+03	11.211.247.746.569.600	4321	71	46	18123	NSMCE2,TERF1,NBN,ATR,ATM,HUS1,PCNA,MRE11,CBX3,XRCC6,RAD50,TP53BP1,WRN,TERF2,POT1,RAD17,RAD52,TINF2,UPF1,PARP2,RPA1,ERCC4,TERF2IP,STC2,CDKN1A,RAD9A,BLM,RIF1,HMGB1,FANCD2,MUS81,FANCA,KMT5C,PIAS4,NABP2,SUMO1,ACD,SP100,SIRT1,FANCL,RPA2,PIAS1,PML,KDM1A,FEN1,SIRT6
GO:BP	regulation of organelle organization	GO:0033043	6,53E+03	11.184.819.558.110.800	1228	71	26	18123	NSMCE2,TERF1,NBN,ATR,ATM,MRE11,RAD50,TERF2,POT1,TINF2,UPF1,SENP6,DNMT1,ERCC4,TERF2IP,HNRNPA2B1,RIF1,HMBOX1,NABP2,GNL3L,ACD,SIRT1,PML,KDM1A,FEN1,SIRT6
GO:BP	macromolecule modification	GO:0043412	7,48E+03	11.126.281.016.957.200	4345	71	46	18123	NSMCE2,SENP5,TERF1,NBN,ATR,ATM,HUS1,PCNA,MRE11,KDM4C,XRCC6,RAD50,TERF2,POT1,TINF2,BAZ2A,SENP6,PARP2,UBE2I,SUMO2,DNMT1,TERF2IP,STC2,SENP3,CDKN1A,BLM,SENP1,RIF1,HMGB1,SENP7,KMT5C,PIAS4,SUMO3,MORC3,GNL3L,SUMO1,ACD,HDAC7,SIRT1,FANCL,PIAS1,RAP1A,PML,KDM1A,SIRT6,NR2F2
GO:BP	regulation of macromolecule metabolic process	GO:0060255	7,79E+02	11.108.346.548.387.700	6622	71	56	18123	TERF1,NBN,ATR,ATM,HUS1,PCNA,MRE11,KDM4C,CBX3,XRCC6,RAD50,TP53BP1,WRN,TERF2,POT1,RAD17,RAD52,TINF2,UPF1,BAZ2A,UBE2I,SUMO2,DNMT1,ERCC4,TERF2IP,STC2,CDKN1A,BLM,HNRNPA2B1,SENP1,RIF1,HMGB1,HMBOX1,FANCD2,FANCA,KMT5C,PIAS4,NABP2,NRIP1,GNL3L,SUMO1,ACD,HDAC7,SP100,SIRT1,ZBTB48,RPA2,PIAS1,RAP1A,NR2C2,PML,KDM1A,SIRT6,SP110,NR2F2,HMGN5
GO:BP	negative regulation of macromolecule metabolic process	GO:0010605	1,02E+04	10.989.423.124.671.900	3262	71	40	18123	TERF1,NBN,ATR,ATM,PCNA,CBX3,XRCC6,RAD50,TP53BP1,TERF2,POT1,RAD17,TINF2,UPF1,BAZ2A,UBE2I,DNMT1,ERCC4,TERF2IP,STC2,CDKN1A,BLM,HNRNPA2B1,RIF1,HMGB1,HMBOX1,PIAS4,NRIP1,GNL3L,SUMO1,ACD,HDAC7,SP100,SIRT1,PIAS1,NR2C2,PML,KDM1A,SIRT6,NR2F2
GO:BP	cellular response to radiation	GO:0071478	1,48E+05	10.830.920.002.277.400	197	71	13	18123	ATR,ATM,HUS1,PCNA,XRCC6,TP53BP1,WRN,ERCC4,CDKN1A,RAD9A,BLM,SIRT1,KDM1A
GO:BP	positive regulation of nitrogen compound metabolic process	GO:0051173	1,74E+05	1.075.862.606.221.920	3143	71	39	18123	NBN,ATR,ATM,PCNA,MRE11,XRCC6,RAD50,TP53BP1,WRN,TERF2,POT1,UPF1,SUMO2,DNMT1,TERF2IP,CDKN1A,BLM,HNRNPA2B1,SENP1,RIF1,HMGB1,HMBOX1,KMT5C,PIAS4,NABP2,NRIP1,SUMO1,ACD,SP100,SIRT1,ZBTB48,PIAS1,RAP1A,NR2C2,PML,KDM1A,SIRT6,NR2F2,HMGN5
GO:BP	negative regulation of metabolic process	GO:0009892	1,82E+05	10.740.457.108.418.300	3498	71	41	18123	TERF1,NBN,ATR,ATM,PCNA,CBX3,XRCC6,RAD50,TP53BP1,TERF2,POT1,RAD17,TINF2,UPF1,BAZ2A,UBE2I,DNMT1,ERCC4,TERF2IP,STC2,CDKN1A,BLM,HNRNPA2B1,RIF1,HMGB1,HMBOX1,PIAS4,NRIP1,GNL3L,SUMO1,ACD,HDAC7,SP100,SIRT1,PIAS1,RAP1A,NR2C2,PML,KDM1A,SIRT6,NR2F2
GO:BP	negative regulation of telomere maintenance via telomerase	GO:0032211	2,52E+04	1.059.913.703.923.540	21	71	7	18123	TERF1,TERF2,POT1,TINF2,GNL3L,ACD,PML
GO:BP	cellular component organization or biogenesis	GO:0071840	4,56E+05	10.341.014.714.215.400	6880	71	56	18123	NSMCE2,TERF1,NBN,ATR,ATM,HUS1,PCNA,MRE11,KDM4C,CBX3,XRCC6,RAD50,TP53BP1,WRN,TERF2,POT1,RAD52,TINF2,UPF1,BAZ2A,SENP6,PARP2,UBE2I,DNMT1,RPA1,TOP3A,ERCC4,TERF2IP,SENP3,CDKN1A,TEP1,BLM,HNRNPA2B1,RIF1,HMGB1,HMBOX1,FANCD2,MUS81,FANCA,KMT5C,NABP2,GNL3L,SUMO1,ACD,HDAC7,SP100,SIRT1,ZBTB48,RPA2,PIAS1,RAP1A,PML,KDM1A,FEN1,SIRT6,HMGN5
GO:BP	regulation of cell cycle	GO:0051726	5,17E+04	10.286.501.356.837.900	1120	71	24	18123	NSMCE2,TERF1,NBN,ATR,ATM,HUS1,PCNA,MRE11,CBX3,TP53BP1,TERF2,RAD17,SENP6,CDKN1A,RAD9A,BLM,FANCD2,MUS81,NABP2,SIRT1,RPA2,PML,FEN1,NR2F2
GO:BP	cellular component organization	GO:0016043	5,93E+04	10.227.223.087.805.900	6661	71	55	18123	NSMCE2,TERF1,NBN,ATR,ATM,HUS1,PCNA,MRE11,KDM4C,CBX3,XRCC6,RAD50,TP53BP1,WRN,TERF2,POT1,RAD52,TINF2,UPF1,BAZ2A,SENP6,PARP2,UBE2I,DNMT1,RPA1,TOP3A,ERCC4,TERF2IP,CDKN1A,TEP1,BLM,HNRNPA2B1,RIF1,HMGB1,HMBOX1,FANCD2,MUS81,FANCA,KMT5C,NABP2,GNL3L,SUMO1,ACD,HDAC7,SP100,SIRT1,ZBTB48,RPA2,PIAS1,RAP1A,PML,KDM1A,FEN1,SIRT6,HMGN5
GO:BP	regulation of chromatin organization	GO:1902275	6,38E+04	10.194.885.151.502.200	222	71	13	18123	TERF1,ATM,TERF2,POT1,TINF2,DNMT1,TERF2IP,RIF1,ACD,SIRT1,PML,KDM1A,SIRT6
GO:BP	chromatin organization	GO:0006325	9,34E+04	10.029.768.657.963.700	839	71	21	18123	TERF1,ATM,KDM4C,CBX3,TERF2,POT1,TINF2,BAZ2A,PARP2,DNMT1,TERF2IP,RIF1,HMGB1,KMT5C,ACD,HDAC7,SIRT1,PML,KDM1A,SIRT6,HMGN5
GO:BP	mitotic recombination	GO:0006312	9,77E+04	10.010.048.010.507.000	25	71	7	18123	NSMCE2,MRE11,RAD50,TERF2,RAD52,ERCC4,TEP1
GO:BP	positive regulation of cellular metabolic process	GO:0031325	1,19E+06	9.925.047.763.107.780	3342	71	39	18123	NBN,ATR,ATM,PCNA,MRE11,XRCC6,RAD50,TP53BP1,WRN,TERF2,POT1,UPF1,SUMO2,DNMT1,TERF2IP,CDKN1A,BLM,HNRNPA2B1,SENP1,RIF1,HMGB1,HMBOX1,KMT5C,PIAS4,NABP2,NRIP1,SUMO1,ACD,SP100,SIRT1,ZBTB48,PIAS1,RAP1A,NR2C2,PML,KDM1A,SIRT6,NR2F2,HMGN5
GO:BP	DNA conformation change	GO:0071103	1,44E+05	9.842.691.525.219.860	359	71	15	18123	NBN,MRE11,XRCC6,RAD50,WRN,POT1,BAZ2A,DNMT1,RPA1,TOP3A,BLM,HNRNPA2B1,HMGB1,SIRT1,SIRT6
GO:BP	positive regulation of macromolecule metabolic process	GO:0010604	1,81E+06	9.743.042.254.592.750	3568	71	40	18123	NBN,ATR,ATM,PCNA,MRE11,KDM4C,XRCC6,RAD50,TP53BP1,WRN,TERF2,POT1,UPF1,SUMO2,DNMT1,TERF2IP,CDKN1A,BLM,HNRNPA2B1,SENP1,RIF1,HMGB1,HMBOX1,KMT5C,PIAS4,NABP2,NRIP1,SUMO1,ACD,SP100,SIRT1,ZBTB48,PIAS1,RAP1A,NR2C2,PML,KDM1A,SIRT6,NR2F2,HMGN5
GO:BP	cell cycle phase transition	GO:0044770	1,81E+06	9.743.042.254.592.750	681	71	19	18123	NSMCE2,NBN,ATR,ATM,HUS1,PCNA,MRE11,TP53BP1,RAD17,UPF1,CDKN1A,RAD9A,BLM,FANCD2,MUS81,NABP2,RPA2,PIAS1,PML
GO:BP	negative regulation of biological process	GO:0048519	1,98E+06	9.703.704.278.618.900	5861	71	51	18123	TERF1,NBN,ATR,ATM,HUS1,PCNA,MRE11,CBX3,XRCC6,RAD50,TP53BP1,TERF2,POT1,RAD17,TINF2,UPF1,BAZ2A,PARP2,UBE2I,DNMT1,ERCC4,TERF2IP,STC2,CDKN1A,RAD9A,BLM,HNRNPA2B1,RIF1,HMGB1,HMBOX1,FANCD2,MUS81,PIAS4,NABP2,NRIP1,MORC3,GNL3L,SUMO1,ACD,HDAC7,SP100,SIRT1,RPA2,PIAS1,RAP1A,NR2C2,PML,KDM1A,SIRT6,NR2F2,HMGN5
GO:BP	positive regulation of cellular process	GO:0048522	1,99E+06	9.700.891.710.690.670	5863	71	51	18123	NSMCE2,TERF1,NBN,ATR,ATM,PCNA,MRE11,KDM4C,XRCC6,RAD50,TP53BP1,WRN,TERF2,POT1,TINF2,UPF1,PARP2,UBE2I,SUMO2,DNMT1,RPA1,ERCC4,TERF2IP,CDKN1A,BLM,HNRNPA2B1,SENP1,RIF1,HMGB1,HMBOX1,KMT5C,PIAS4,NABP2,NRIP1,GNL3L,SUMO1,ACD,HDAC7,SP100,SIRT1,ZBTB48,RPA2,PIAS1,RAP1A,NR2C2,PML,KDM1A,FEN1,SIRT6,NR2F2,HMGN5
GO:BP	regulation of cellular component organization	GO:0051128	2,87E+06	9.541.999.086.699.110	2439	71	33	18123	NSMCE2,TERF1,NBN,ATR,ATM,MRE11,RAD50,TERF2,POT1,TINF2,UPF1,SENP6,PARP2,DNMT1,RPA1,ERCC4,TERF2IP,CDKN1A,HNRNPA2B1,RIF1,HMGB1,HMBOX1,NABP2,GNL3L,SUMO1,ACD,SIRT1,RPA2,RAP1A,PML,KDM1A,FEN1,SIRT6
GO:BP	negative regulation of DNA recombination	GO:0045910	2,87E+06	9.541.999.086.699.110	76	71	9	18123	TERF1,TP53BP1,TERF2,POT1,TINF2,TERF2IP,BLM,RIF1,ACD
GO:BP	regulation of metabolic process	GO:0019222	2,93E+05	9.532.605.813.258.230	7175	71	56	18123	TERF1,NBN,ATR,ATM,HUS1,PCNA,MRE11,KDM4C,CBX3,XRCC6,RAD50,TP53BP1,WRN,TERF2,POT1,RAD17,RAD52,TINF2,UPF1,BAZ2A,UBE2I,SUMO2,DNMT1,ERCC4,TERF2IP,STC2,CDKN1A,BLM,HNRNPA2B1,SENP1,RIF1,HMGB1,HMBOX1,FANCD2,FANCA,KMT5C,PIAS4,NABP2,NRIP1,GNL3L,SUMO1,ACD,HDAC7,SP100,SIRT1,ZBTB48,RPA2,PIAS1,RAP1A,NR2C2,PML,KDM1A,SIRT6,SP110,NR2F2,HMGN5
GO:BP	protein sumoylation	GO:0016925	3,60E+05	9.444.085.476.030.510	78	71	9	18123	NSMCE2,SENP6,UBE2I,SUMO2,PIAS4,SUMO3,GNL3L,SUMO1,PIAS1
GO:BP	negative regulation of mitotic cell cycle	GO:0045930	3,64E+06	9.438.664.184.142.790	318	71	14	18123	NBN,ATM,HUS1,PCNA,MRE11,RAD17,CDKN1A,RAD9A,BLM,FANCD2,MUS81,NABP2,RPA2,PML
GO:BP	DNA geometric change	GO:0032392	4,07E+06	939.045.376.018.941	114	71	10	18123	NBN,MRE11,XRCC6,RAD50,WRN,POT1,RPA1,BLM,HNRNPA2B1,HMGB1
GO:BP	mitotic intra-S DNA damage checkpoint signaling	GO:0031573	4,20E+06	9.376.372.205.791.800	16	71	6	18123	HUS1,MRE11,RAD17,RAD9A,FANCD2,MUS81
GO:BP	regulation of cell cycle phase transition	GO:1901987	4,21E+05	9.375.458.591.687.730	543	71	17	18123	NSMCE2,NBN,ATR,ATM,HUS1,PCNA,MRE11,TP53BP1,RAD17,CDKN1A,RAD9A,BLM,FANCD2,MUS81,NABP2,RPA2,PML
GO:BP	regulation of cellular response to stress	GO:0080135	5,14E+05	9.289.328.157.223.820	727	71	19	18123	ATR,ATM,PCNA,TP53BP1,TERF2,POT1,RAD52,RPA1,ERCC4,TERF2IP,RIF1,HMGB1,KMT5C,PIAS4,SIRT1,RPA2,PML,KDM1A,SIRT6
GO:BP	cellular protein modification process	GO:0006464	6,77E+04	9.169.650.497.110.700	4108	71	42	18123	NSMCE2,SENP5,NBN,ATR,ATM,HUS1,PCNA,MRE11,KDM4C,XRCC6,RAD50,TINF2,BAZ2A,SENP6,PARP2,UBE2I,SUMO2,DNMT1,TERF2IP,STC2,SENP3,CDKN1A,BLM,SENP1,RIF1,HMGB1,SENP7,KMT5C,PIAS4,SUMO3,MORC3,GNL3L,SUMO1,HDAC7,SIRT1,FANCL,PIAS1,RAP1A,PML,KDM1A,SIRT6,NR2F2
GO:BP	protein modification process	GO:0036211	6,77E+04	9.169.650.497.110.700	4108	71	42	18123	NSMCE2,SENP5,NBN,ATR,ATM,HUS1,PCNA,MRE11,KDM4C,XRCC6,RAD50,TINF2,BAZ2A,SENP6,PARP2,UBE2I,SUMO2,DNMT1,TERF2IP,STC2,SENP3,CDKN1A,BLM,SENP1,RIF1,HMGB1,SENP7,KMT5C,PIAS4,SUMO3,MORC3,GNL3L,SUMO1,HDAC7,SIRT1,FANCL,PIAS1,RAP1A,PML,KDM1A,SIRT6,NR2F2
GO:BP	response to gamma radiation	GO:0010332	6,96E+05	9.157.091.351.447.710	55	71	8	18123	ATR,ATM,XRCC6,WRN,CDKN1A,FANCD2,PML,KDM1A
GO:BP	negative regulation of telomere capping	GO:1904354	7,90E+05	9.102.612.987.214.330	8	71	5	18123	NBN,ATM,RAD50,TERF2,ERCC4
GO:BP	regulation of double-strand break repair	GO:2000779	8,23E+05	9.084.851.718.106.960	86	71	9	18123	TP53BP1,POT1,TERF2IP,RIF1,KMT5C,RPA2,PML,KDM1A,SIRT6
GO:BP	mitotic G2/M transition checkpoint	GO:0044818	9,07E+05	9.042.248.013.368.610	34	71	7	18123	NBN,HUS1,MRE11,RAD17,CDKN1A,BLM,NABP2
GO:BP	interstrand cross-link repair	GO:0036297	9,13E+05	9.039.390.844.051.590	57	71	8	18123	ATR,RPA1,ERCC4,FANCD2,MUS81,FANCA,FANCL,RPA2
GO:BP	chromatin remodeling	GO:0006338	9,94E+04	900.252.120.984.334	222	71	12	18123	TERF1,KDM4C,CBX3,TERF2,POT1,TINF2,BAZ2A,DNMT1,TERF2IP,ACD,SIRT1,SIRT6
GO:BP	protein desumoylation	GO:0016926	1,70E+07	8.769.848.906.760.180	9	71	5	18123	SENP5,SENP6,SENP3,SENP1,SENP7
GO:BP	telomeric D-loop disassembly	GO:0061820	1,70E+07	8.769.848.906.760.180	9	71	5	18123	TERF1,WRN,TERF2,POT1,BLM
GO:BP	positive regulation of metabolic process	GO:0009893	2,20E+07	8.656.788.218.195.180	3873	71	40	18123	NBN,ATR,ATM,PCNA,MRE11,KDM4C,XRCC6,RAD50,TP53BP1,WRN,TERF2,POT1,UPF1,SUMO2,DNMT1,TERF2IP,CDKN1A,BLM,HNRNPA2B1,SENP1,RIF1,HMGB1,HMBOX1,KMT5C,PIAS4,NABP2,NRIP1,SUMO1,ACD,SP100,SIRT1,ZBTB48,PIAS1,RAP1A,NR2C2,PML,KDM1A,SIRT6,NR2F2,HMGN5
GO:BP	regulation of biological quality	GO:0065008	3,28E+06	8.483.483.196.840.160	4116	71	41	18123	NSMCE2,TERF1,NBN,ATR,ATM,HUS1,PCNA,MRE11,XRCC6,RAD50,WRN,TERF2,POT1,TINF2,UPF1,RPA1,ERCC4,TERF2IP,STC2,CDKN1A,TEP1,BLM,HNRNPA2B1,RIF1,HMGB1,HMBOX1,NABP2,MORC3,GNL3L,SUMO1,ACD,SP100,SIRT1,ZBTB48,RPA2,RAP1A,PML,KDM1A,FEN1,SIRT6,NR2F2
GO:BP	cellular response to stimulus	GO:0051716	3,59E+07	844.513.672.402.171	7873	71	57	18123	NSMCE2,TERF1,NBN,ATR,ATM,HUS1,PCNA,MRE11,KDM4C,CBX3,XRCC6,RAD50,TP53BP1,WRN,TERF2,POT1,RAD17,RAD52,TINF2,UPF1,PARP2,UBE2I,DNMT1,RPA1,TOP3A,ERCC4,TERF2IP,STC2,CDKN1A,RAD9A,BLM,HNRNPA2B1,SENP1,RIF1,HMGB1,FANCD2,MUS81,FANCA,KMT5C,PIAS4,NABP2,NRIP1,SUMO1,ACD,HDAC7,SP100,SIRT1,FANCL,RPA2,PIAS1,RAP1A,NR2C2,PML,KDM1A,FEN1,SIRT6,NR2F2
GO:BP	meiotic cell cycle	GO:0051321	5,67E+06	8.246.462.755.102.680	259	71	12	18123	TERF1,NBN,ATM,HUS1,MRE11,RAD50,RPA1,TOP3A,ERCC4,FANCD2,MUS81,FANCA
GO:BP	response to UV	GO:0009411	5,89E+06	8.229.714.878.397.250	151	71	10	18123	ATR,HUS1,PCNA,WRN,ERCC4,CDKN1A,SIRT1,PML,KDM1A,FEN1
GO:BP	telomeric loop disassembly	GO:0090657	5,95E+06	8.225.591.845.040.350	11	71	5	18123	TERF1,WRN,TERF2,POT1,BLM
GO:BP	peptidyl-amino acid modification	GO:0018193	6,92E+06	8.159.748.692.616.790	1309	71	23	18123	NSMCE2,SENP5,ATR,ATM,SENP6,PARP2,UBE2I,SUMO2,DNMT1,TERF2IP,SENP3,SENP1,RIF1,SENP7,KMT5C,PIAS4,SUMO3,MORC3,GNL3L,SUMO1,SIRT1,PIAS1,KDM1A
GO:BP	DNA damage response, signal transduction by p53 class mediator	GO:0030330	7,06E+06	8.150.897.221.541.690	110	71	9	18123	NBN,ATR,ATM,PCNA,CDKN1A,SP100,SIRT1,PML,KDM1A
GO:BP	depurination	GO:0045007	7,68E+06	811.477.690.361.454	25	71	6	18123	TERF1,TERF2,POT1,TINF2,TERF2IP,ACD
GO:BP	positive regulation of histone exchange	GO:1900051	7,68E+06	811.477.690.361.454	25	71	6	18123	TERF1,TERF2,POT1,TINF2,TERF2IP,ACD
GO:BP	regulation of histone exchange	GO:1900049	7,68E+06	811.477.690.361.454	25	71	6	18123	TERF1,TERF2,POT1,TINF2,TERF2IP,ACD
GO:BP	DNA double-strand break processing	GO:0000729	7,68E+06	811.477.690.361.454	25	71	6	18123	NBN,ATM,MRE11,RAD50,RAD52,BLM
GO:BP	positive regulation of biological process	GO:0048518	9,51E+06	8.022.031.612.159.390	6474	71	51	18123	NSMCE2,TERF1,NBN,ATR,ATM,PCNA,MRE11,KDM4C,XRCC6,RAD50,TP53BP1,WRN,TERF2,POT1,TINF2,UPF1,PARP2,UBE2I,SUMO2,DNMT1,RPA1,ERCC4,TERF2IP,CDKN1A,BLM,HNRNPA2B1,SENP1,RIF1,HMGB1,HMBOX1,KMT5C,PIAS4,NABP2,NRIP1,GNL3L,SUMO1,ACD,HDAC7,SP100,SIRT1,ZBTB48,RPA2,PIAS1,RAP1A,NR2C2,PML,KDM1A,FEN1,SIRT6,NR2F2,HMGN5
GO:BP	cellular response to environmental stimulus	GO:0104004	9,59E+06	8.018.004.145.334.650	340	71	13	18123	ATR,ATM,HUS1,PCNA,XRCC6,TP53BP1,WRN,ERCC4,CDKN1A,RAD9A,BLM,SIRT1,KDM1A
GO:BP	cellular response to abiotic stimulus	GO:0071214	9,59E+06	8.018.004.145.334.650	340	71	13	18123	ATR,ATM,HUS1,PCNA,XRCC6,TP53BP1,WRN,ERCC4,CDKN1A,RAD9A,BLM,SIRT1,KDM1A
GO:BP	regulation of telomere capping	GO:1904353	9,71E+06	8.012.961.234.678.330	26	71	6	18123	NBN,ATM,RAD50,TERF2,ERCC4,NABP2
GO:BP	protein-DNA complex subunit organization	GO:0071824	1,17E+08	793.065.021.316.956	346	71	13	18123	TERF1,TERF2,POT1,RAD52,TINF2,BAZ2A,SENP6,RPA1,TERF2IP,HMGB1,ACD,RPA2,PIAS1
GO:BP	cell aging	GO:0007569	1,25E+07	79.042.408.438.892.600	118	71	9	18123	NSMCE2,ATR,ATM,WRN,TERF2,CDKN1A,MORC3,SIRT1,PML
GO:BP	telomere maintenance in response to DNA damage	GO:0043247	1,52E+07	7.818.711.991.638.750	13	71	5	18123	TERF2,ERCC4,TERF2IP,RIF1,ACD
GO:BP	regulation of telomerase activity	GO:0051972	1,59E+08	7.799.621.562.216.480	51	71	7	18123	TERF1,POT1,ERCC4,HNRNPA2B1,HMBOX1,ACD,PML
GO:BP	regulation of cellular process	GO:0050794	1,73E+07	7.762.097.732.918.940	11517	71	67	18123	NSMCE2,TERF1,NBN,ATR,ATM,HUS1,PCNA,MRE11,KDM4C,CBX3,XRCC6,RAD50,TP53BP1,WRN,TERF2,POT1,RAD17,RAD52,TINF2,UPF1,BAZ2A,SENP6,PARP2,UBE2I,SUMO2,DNMT1,RPA1,TOP3A,ERCC4,TERF2IP,STC2,CDKN1A,RAD9A,BLM,HNRNPA2B1,SENP1,RIF1,HMGB1,HMBOX1,FANCD2,MUS81,FANCA,KMT5C,PIAS4,SUMO3,NABP2,NRIP1,MORC3,GNL3L,SUMO1,ACD,HDAC7,SP100,SIRT1,ZBTB48,FANCL,RPA2,PIAS1,RAP1A,NR2C2,PML,KDM1A,FEN1,SIRT6,SP110,NR2F2,HMGN5
GO:BP	regulation of mitotic cell cycle	GO:0007346	2,00E+08	7.700.008.622.119.250	612	71	16	18123	NSMCE2,NBN,ATM,HUS1,PCNA,MRE11,RAD17,CDKN1A,RAD9A,BLM,FANCD2,MUS81,NABP2,SIRT1,RPA2,PML
GO:BP	response to abiotic stimulus	GO:0009628	2,02E+08	76.943.428.617.096.000	1264	71	22	18123	ATR,ATM,HUS1,PCNA,XRCC6,TP53BP1,WRN,RPA1,ERCC4,STC2,CDKN1A,RAD9A,BLM,FANCD2,NABP2,SUMO1,SIRT1,RPA2,PIAS1,PML,KDM1A,FEN1
GO:BP	cellular response to gamma radiation	GO:0071480	2,36E+08	7.627.658.331.651.510	30	71	6	18123	ATR,ATM,XRCC6,WRN,CDKN1A,KDM1A
GO:BP	telomere maintenance via telomere trimming	GO:0090737	3,34E+07	7.476.305.015.045.660	15	71	5	18123	TERF1,NBN,WRN,TERF2,BLM
GO:BP	formation of extrachromosomal circular DNA	GO:0001325	3,34E+07	7.476.305.015.045.660	15	71	5	18123	TERF1,NBN,WRN,TERF2,BLM
GO:BP	telomere maintenance via recombination	GO:0000722	3,34E+07	7.476.305.015.045.660	15	71	5	18123	NSMCE2,RAD50,TERF2,ERCC4,TEP1
GO:BP	t-circle formation	GO:0090656	3,34E+07	7.476.305.015.045.660	15	71	5	18123	TERF1,NBN,WRN,TERF2,BLM
GO:BP	base-excision repair, AP site formation	GO:0006285	4,23E+07	7.373.437.596.659.360	33	71	6	18123	TERF1,TERF2,POT1,TINF2,TERF2IP,ACD
GO:BP	telomere assembly	GO:0032202	4,57E+08	7.340.016.709.829.420	6	71	4	18123	POT1,TINF2,ACD,SIRT6
GO:BP	negative regulation of DNA recombination at telomere	GO:0048239	5,04E+07	72.977.940.942.247.000	34	71	6	18123	TERF1,TERF2,POT1,TINF2,TERF2IP,ACD
GO:BP	regulation of DNA recombination at telomere	GO:0072695	5,04E+07	72.977.940.942.247.000	34	71	6	18123	TERF1,TERF2,POT1,TINF2,TERF2IP,ACD
GO:BP	negative regulation of transcription, DNA-templated	GO:0045892	5,57E+07	7.253.776.194.471.060	1339	71	22	18123	PCNA,CBX3,XRCC6,BAZ2A,UBE2I,DNMT1,HNRNPA2B1,RIF1,HMGB1,HMBOX1,PIAS4,NRIP1,SUMO1,HDAC7,SP100,SIRT1,PIAS1,NR2C2,PML,KDM1A,SIRT6,NR2F2
GO:BP	negative regulation of nucleic acid-templated transcription	GO:1903507	5,70E+08	7.244.209.150.077.520	1341	71	22	18123	PCNA,CBX3,XRCC6,BAZ2A,UBE2I,DNMT1,HNRNPA2B1,RIF1,HMGB1,HMBOX1,PIAS4,NRIP1,SUMO1,HDAC7,SP100,SIRT1,PIAS1,NR2C2,PML,KDM1A,SIRT6,NR2F2
GO:BP	negative regulation of RNA biosynthetic process	GO:1902679	5,83E+07	7.234.650.672.140.990	1343	71	22	18123	PCNA,CBX3,XRCC6,BAZ2A,UBE2I,DNMT1,HNRNPA2B1,RIF1,HMGB1,HMBOX1,PIAS4,NRIP1,SUMO1,HDAC7,SP100,SIRT1,PIAS1,NR2C2,PML,KDM1A,SIRT6,NR2F2
GO:BP	DNA modification	GO:0006304	7,00E+07	7.154.682.519.044.350	145	71	9	18123	TERF1,TERF2,POT1,TINF2,BAZ2A,PARP2,DNMT1,TERF2IP,ACD
GO:BP	negative regulation of mitotic cell cycle phase transition	GO:1901991	7,00E+07	7.154.682.519.044.350	260	71	11	18123	NBN,ATM,HUS1,PCNA,MRE11,RAD17,CDKN1A,BLM,NABP2,RPA2,PML
GO:BP	regulation of response to stress	GO:0080134	7,09E+07	7.149.145.703.970.300	1626	71	24	18123	ATR,ATM,PCNA,XRCC6,TP53BP1,TERF2,POT1,RAD52,RPA1,ERCC4,TERF2IP,RIF1,HMGB1,FANCD2,FANCA,KMT5C,PIAS4,SUMO1,SIRT1,RPA2,PIAS1,PML,KDM1A,SIRT6
GO:BP	positive regulation of telomere maintenance via telomere lengthening	GO:1904358	8,30E+07	7.080.773.605.582.340	37	71	6	18123	ATR,ATM,POT1,HNRNPA2B1,HMBOX1,ACD
GO:BP	negative regulation of transcription by RNA polymerase II	GO:0000122	9,67E+07	70.147.790.261.126.800	899	71	18	18123	PCNA,UBE2I,DNMT1,HNRNPA2B1,RIF1,HMGB1,HMBOX1,PIAS4,NRIP1,SUMO1,HDAC7,SP100,SIRT1,PIAS1,NR2C2,KDM1A,SIRT6,NR2F2
GO:BP	nucleotide-excision repair	GO:0006289	1,18E+09	6.927.435.157.360.890	107	71	8	18123	HUS1,PCNA,RAD52,RPA1,ERCC4,HMGB1,SIRT1,RPA2
GO:BP	DNA duplex unwinding	GO:0032508	1,35E+09	6.868.193.897.346.730	109	71	8	18123	NBN,MRE11,XRCC6,RAD50,WRN,POT1,RPA1,BLM
GO:BP	positive regulation of response to DNA damage stimulus	GO:2001022	1,35E+09	6.868.193.897.346.730	109	71	8	18123	ATR,ATM,PCNA,RIF1,HMGB1,KMT5C,PIAS4,SIRT1
GO:BP	regulation of transferase activity	GO:0051338	1,38E+09	6.861.400.934.419.670	1036	71	19	18123	TERF1,NBN,PCNA,MRE11,XRCC6,RAD50,POT1,UBE2I,ERCC4,CDKN1A,BLM,HNRNPA2B1,HMGB1,HMBOX1,ACD,SIRT1,RAP1A,PML,NR2F2
GO:BP	transcription, DNA-templated	GO:0006351	1,88E+09	6.725.155.702.843.720	3713	71	36	18123	ATM,PCNA,KDM4C,CBX3,XRCC6,TP53BP1,BAZ2A,UBE2I,SUMO2,DNMT1,TERF2IP,CDKN1A,BLM,HNRNPA2B1,SENP1,RIF1,HMGB1,HMBOX1,FANCD2,FANCA,PIAS4,NABP2,NRIP1,SUMO1,HDAC7,SP100,SIRT1,ZBTB48,PIAS1,NR2C2,PML,KDM1A,SIRT6,SP110,NR2F2,HMGN5
GO:BP	negative regulation of organelle organization	GO:0010639	1,88E+09	6.725.155.702.843.720	361	71	12	18123	TERF1,NBN,ATM,RAD50,TERF2,POT1,TINF2,ERCC4,TERF2IP,GNL3L,ACD,PML
GO:BP	nucleic acid-templated transcription	GO:0097659	1,90E+09	6.722.179.847.056.440	3715	71	36	18123	ATM,PCNA,KDM4C,CBX3,XRCC6,TP53BP1,BAZ2A,UBE2I,SUMO2,DNMT1,TERF2IP,CDKN1A,BLM,HNRNPA2B1,SENP1,RIF1,HMGB1,HMBOX1,FANCD2,FANCA,PIAS4,NABP2,NRIP1,SUMO1,HDAC7,SP100,SIRT1,ZBTB48,PIAS1,NR2C2,PML,KDM1A,SIRT6,SP110,NR2F2,HMGN5
GO:BP	regulation of transcription, DNA-templated	GO:0006355	1,99E+09	6.701.034.428.194.810	3534	71	35	18123	ATM,PCNA,KDM4C,CBX3,XRCC6,TP53BP1,BAZ2A,UBE2I,SUMO2,DNMT1,TERF2IP,CDKN1A,BLM,HNRNPA2B1,SENP1,RIF1,HMGB1,HMBOX1,FANCD2,FANCA,PIAS4,NRIP1,SUMO1,HDAC7,SP100,SIRT1,ZBTB48,PIAS1,NR2C2,PML,KDM1A,SIRT6,SP110,NR2F2,HMGN5
GO:BP	regulation of nucleic acid-templated transcription	GO:1903506	2,01E+09	6.696.666.970.257.240	3536	71	35	18123	ATM,PCNA,KDM4C,CBX3,XRCC6,TP53BP1,BAZ2A,UBE2I,SUMO2,DNMT1,TERF2IP,CDKN1A,BLM,HNRNPA2B1,SENP1,RIF1,HMGB1,HMBOX1,FANCD2,FANCA,PIAS4,NRIP1,SUMO1,HDAC7,SP100,SIRT1,ZBTB48,PIAS1,NR2C2,PML,KDM1A,SIRT6,SP110,NR2F2,HMGN5
GO:BP	regulation of RNA biosynthetic process	GO:2001141	2,08E+09	66.824.274.028.444.300	3541	71	35	18123	ATM,PCNA,KDM4C,CBX3,XRCC6,TP53BP1,BAZ2A,UBE2I,SUMO2,DNMT1,TERF2IP,CDKN1A,BLM,HNRNPA2B1,SENP1,RIF1,HMGB1,HMBOX1,FANCD2,FANCA,PIAS4,NRIP1,SUMO1,HDAC7,SP100,SIRT1,ZBTB48,PIAS1,NR2C2,PML,KDM1A,SIRT6,SP110,NR2F2,HMGN5
GO:BP	RNA biosynthetic process	GO:0032774	2,09E+08	6.679.715.643.528.550	3731	71	36	18123	ATM,PCNA,KDM4C,CBX3,XRCC6,TP53BP1,BAZ2A,UBE2I,SUMO2,DNMT1,TERF2IP,CDKN1A,BLM,HNRNPA2B1,SENP1,RIF1,HMGB1,HMBOX1,FANCD2,FANCA,PIAS4,NABP2,NRIP1,SUMO1,HDAC7,SP100,SIRT1,ZBTB48,PIAS1,NR2C2,PML,KDM1A,SIRT6,SP110,NR2F2,HMGN5
GO:BP	negative regulation of RNA metabolic process	GO:0051253	2,22E+09	6.653.351.703.504.800	1452	71	22	18123	PCNA,CBX3,XRCC6,BAZ2A,UBE2I,DNMT1,HNRNPA2B1,RIF1,HMGB1,HMBOX1,PIAS4,NRIP1,SUMO1,HDAC7,SP100,SIRT1,PIAS1,NR2C2,PML,KDM1A,SIRT6,NR2F2
GO:BP	mitotic cell cycle process	GO:1903047	2,34E+09	6.630.503.571.035.920	956	71	18	18123	NSMCE2,NBN,ATM,HUS1,PCNA,MRE11,RAD17,UBE2I,CDKN1A,RAD9A,BLM,FANCD2,MUS81,NABP2,SUMO1,RPA2,PIAS1,PML
GO:BP	regulation of nuclease activity	GO:0032069	2,50E+09	6.602.739.307.408.670	22	71	5	18123	TERF1,PCNA,TERF2,HMGB1,SIRT1
GO:BP	protein localization to organelle	GO:0033365	3,09E+08	651.034.233.479.288	974	71	18	18123	TERF1,ATR,WRN,TERF2,POT1,TINF2,RPA1,TERF2IP,CDKN1A,SUMO3,NABP2,MORC3,GNL3L,ACD,SP100,RPA2,RAP1A,PML
GO:BP	regulation of biological process	GO:0050789	3,09E+09	6.509.866.249.909.190	12122	71	67	18123	NSMCE2,TERF1,NBN,ATR,ATM,HUS1,PCNA,MRE11,KDM4C,CBX3,XRCC6,RAD50,TP53BP1,WRN,TERF2,POT1,RAD17,RAD52,TINF2,UPF1,BAZ2A,SENP6,PARP2,UBE2I,SUMO2,DNMT1,RPA1,TOP3A,ERCC4,TERF2IP,STC2,CDKN1A,RAD9A,BLM,HNRNPA2B1,SENP1,RIF1,HMGB1,HMBOX1,FANCD2,MUS81,FANCA,KMT5C,PIAS4,SUMO3,NABP2,NRIP1,MORC3,GNL3L,SUMO1,ACD,HDAC7,SP100,SIRT1,ZBTB48,FANCL,RPA2,PIAS1,RAP1A,NR2C2,PML,KDM1A,FEN1,SIRT6,SP110,NR2F2,HMGN5
GO:BP	mitotic cell cycle	GO:0000278	3,29E+08	6.483.450.866.075.170	1098	71	19	18123	NSMCE2,NBN,ATM,HUS1,PCNA,MRE11,RAD17,UBE2I,CDKN1A,RAD9A,BLM,FANCD2,MUS81,NABP2,SUMO1,SIRT1,RPA2,PIAS1,PML
GO:BP	nucleic acid phosphodiester bond hydrolysis	GO:0090305	3,38E+09	6.470.449.832.146.220	306	71	11	18123	PCNA,MRE11,RAD50,WRN,RPA1,ERCC4,RAD9A,HMGB1,MUS81,RPA2,FEN1
GO:BP	negative regulation of cellular component organization	GO:0051129	3,52E+08	6.453.334.590.580.800	760	71	16	18123	TERF1,NBN,ATM,RAD50,TERF2,POT1,TINF2,DNMT1,ERCC4,TERF2IP,HMGB1,GNL3L,ACD,SIRT1,PML,KDM1A
GO:BP	regulation of double-strand break repair via homologous recombination	GO:0010569	3,81E+08	6.419.420.432.939.600	48	71	6	18123	TP53BP1,TERF2IP,RIF1,RPA2,KDM1A,SIRT6
GO:BP	regulation of response to stimulus	GO:0048583	3,82E+09	6.418.099.047.604.780	4416	71	39	18123	NBN,ATR,ATM,HUS1,PCNA,MRE11,KDM4C,XRCC6,RAD50,TP53BP1,WRN,TERF2,POT1,RAD17,RAD52,PARP2,UBE2I,RPA1,TOP3A,ERCC4,TERF2IP,RAD9A,BLM,RIF1,HMGB1,FANCD2,FANCA,KMT5C,PIAS4,SUMO1,HDAC7,SP100,SIRT1,RPA2,PIAS1,RAP1A,PML,KDM1A,SIRT6
GO:BP	cellular protein metabolic process	GO:0044267	4,22E+09	6.374.414.056.912.740	5280	71	43	18123	NSMCE2,SENP5,NBN,ATR,ATM,HUS1,PCNA,MRE11,KDM4C,XRCC6,RAD50,TINF2,UPF1,BAZ2A,SENP6,PARP2,UBE2I,SUMO2,DNMT1,TERF2IP,STC2,SENP3,CDKN1A,BLM,SENP1,RIF1,HMGB1,SENP7,KMT5C,PIAS4,SUMO3,MORC3,GNL3L,SUMO1,HDAC7,SIRT1,FANCL,PIAS1,RAP1A,PML,KDM1A,SIRT6,NR2F2
GO:BP	regulation of RNA metabolic process	GO:0051252	4,55E+08	6.342.158.158.018.190	3847	71	36	18123	ATM,PCNA,KDM4C,CBX3,XRCC6,TP53BP1,UPF1,BAZ2A,UBE2I,SUMO2,DNMT1,TERF2IP,CDKN1A,BLM,HNRNPA2B1,SENP1,RIF1,HMGB1,HMBOX1,FANCD2,FANCA,PIAS4,NRIP1,SUMO1,HDAC7,SP100,SIRT1,ZBTB48,PIAS1,NR2C2,PML,KDM1A,SIRT6,SP110,NR2F2,HMGN5
GO:BP	protection from non-homologous end joining at telomere	GO:0031848	5,30E+08	62.753.430.311.081.700	10	71	4	18123	TERF2,ERCC4,TERF2IP,ACD
GO:BP	DNA strand elongation	GO:0022616	5,84E+08	6.233.579.619.834.570	26	71	5	18123	NBN,PCNA,MRE11,RAD50,POT1
GO:BP	response to light stimulus	GO:0009416	6,62E+08	61.793.521.550.835.200	328	71	11	18123	ATR,HUS1,PCNA,WRN,ERCC4,CDKN1A,SIRT1,PIAS1,PML,KDM1A,FEN1
GO:BP	establishment of RNA localization to telomere	GO:0097694	6,72E+08	6.172.350.696.014.460	3	71	3	18123	TERF1,ATR,ATM
GO:BP	establishment of protein-containing complex localization to telomere	GO:0097695	6,72E+08	6.172.350.696.014.460	3	71	3	18123	TERF1,ATR,ATM
GO:BP	regulation of molecular function	GO:0065009	8,71E+08	60.599.638.439.900.600	3191	71	32	18123	TERF1,NBN,PCNA,MRE11,XRCC6,RAD50,TP53BP1,WRN,TERF2,POT1,UBE2I,ERCC4,TERF2IP,CDKN1A,BLM,HNRNPA2B1,SENP1,HMGB1,HMBOX1,FANCD2,FANCA,PIAS4,SUMO3,GNL3L,SUMO1,ACD,SP100,SIRT1,RAP1A,PML,KDM1A,NR2F2
GO:BP	meiotic cell cycle process	GO:1903046	9,65E+07	6.015.510.011.267.590	200	71	9	18123	TERF1,ATM,HUS1,MRE11,RAD50,ERCC4,FANCD2,MUS81,FANCA
GO:BP	biological regulation	GO:0065007	9,65E+07	6.015.510.011.267.590	12802	71	68	18123	NSMCE2,TERF1,NBN,ATR,ATM,HUS1,PCNA,MRE11,KDM4C,CBX3,XRCC6,RAD50,TP53BP1,WRN,TERF2,POT1,RAD17,RAD52,TINF2,UPF1,BAZ2A,SENP6,PARP2,UBE2I,SUMO2,DNMT1,RPA1,TOP3A,ERCC4,TERF2IP,STC2,CDKN1A,TEP1,RAD9A,BLM,HNRNPA2B1,SENP1,RIF1,HMGB1,HMBOX1,FANCD2,MUS81,FANCA,KMT5C,PIAS4,SUMO3,NABP2,NRIP1,MORC3,GNL3L,SUMO1,ACD,HDAC7,SP100,SIRT1,ZBTB48,FANCL,RPA2,PIAS1,RAP1A,NR2C2,PML,KDM1A,FEN1,SIRT6,SP110,NR2F2,HMGN5
GO:BP	reciprocal meiotic recombination	GO:0007131	0.0000011456561736995135	594.094.570.023.033	58	71	6	18123	ATM,MRE11,RAD50,ERCC4,FANCD2,MUS81
GO:BP	reciprocal homologous recombination	GO:0140527	0.0000011456561736995135	594.094.570.023.033	58	71	6	18123	ATM,MRE11,RAD50,ERCC4,FANCD2,MUS81
GO:BP	intracellular signal transduction	GO:0035556	0.0000012656289308647731	5.897.693.606.245.790	2886	71	30	18123	NBN,ATR,ATM,HUS1,PCNA,MRE11,RAD50,TP53BP1,WRN,RAD17,UBE2I,DNMT1,RPA1,TOP3A,TERF2IP,CDKN1A,RAD9A,BLM,HMGB1,FANCD2,MUS81,PIAS4,NABP2,HDAC7,SP100,SIRT1,RPA2,RAP1A,PML,KDM1A
GO:BP	negative regulation of G2/M transition of mitotic cell cycle	GO:0010972	0.0000013225185120617528	5.878.598.240.177.460	99	71	7	18123	NBN,HUS1,MRE11,RAD17,CDKN1A,BLM,NABP2
GO:BP	homologous recombination	GO:0035825	0.0000013894180446155763	5.857.167.065.166.510	60	71	6	18123	ATM,MRE11,RAD50,ERCC4,FANCD2,MUS81
GO:BP	negative regulation of cell cycle G2/M phase transition	GO:1902750	0.0000015049726241938208	582.247.139.991.711	101	71	7	18123	NBN,HUS1,MRE11,RAD17,CDKN1A,BLM,NABP2
GO:BP	regulation of mitotic cell cycle phase transition	GO:1901990	0.000001931561112237547	5.714.091.546.754.110	453	71	12	18123	NSMCE2,NBN,ATM,HUS1,PCNA,MRE11,RAD17,CDKN1A,BLM,NABP2,RPA2,PML
GO:BP	response to X-ray	GO:0010165	0.000001935013243861231	5.713.316.058.181.930	33	71	5	18123	ATM,XRCC6,TP53BP1,CDKN1A,BLM
GO:BP	cellular homeostasis	GO:0019725	0.0000019754129844708625	57.043.420.959.225.200	986	71	17	18123	TERF1,PCNA,WRN,TERF2,POT1,TINF2,UPF1,RPA1,TERF2IP,STC2,BLM,HMGB1,ACD,SIRT1,RPA2,PML,FEN1
GO:BP	somatic diversification of immune receptors via germline recombination within a single locus	GO:0002562	0.0000020014533269984643	5.698.654.532.994.970	64	71	6	18123	NBN,ATM,TP53BP1,RIF1,HMGB1,KMT5C
GO:BP	somatic cell DNA recombination	GO:0016444	0.0000020014533269984643	5.698.654.532.994.970	64	71	6	18123	NBN,ATM,TP53BP1,RIF1,HMGB1,KMT5C
GO:BP	positive regulation of telomere maintenance via telomerase	GO:0032212	0.000002222422352483258	5.653.173.403.575.800	34	71	5	18123	ATR,ATM,POT1,HMBOX1,ACD
GO:BP	RNA metabolic process	GO:0016070	0.0000022619737313420313	5.645.512.442.911.640	4714	71	39	18123	ATM,PCNA,KDM4C,CBX3,XRCC6,TP53BP1,UPF1,BAZ2A,UBE2I,SUMO2,DNMT1,TERF2IP,SENP3,CDKN1A,BLM,HNRNPA2B1,SENP1,RIF1,HMGB1,HMBOX1,FANCD2,FANCA,PIAS4,NABP2,NRIP1,SUMO1,HDAC7,SP100,SIRT1,ZBTB48,PIAS1,NR2C2,PML,KDM1A,FEN1,SIRT6,SP110,NR2F2,HMGN5
GO:BP	negative regulation of telomerase activity	GO:0051974	0.0000022725982393992512	5.643.477.334.109.580	14	71	4	18123	TERF1,POT1,ERCC4,PML
GO:BP	telomeric 3' overhang formation	GO:0031860	0.000002474957574819497	56.064.322.412.474.600	4	71	3	18123	NBN,MRE11,RAD50
GO:BP	positive regulation of DNA biosynthetic process	GO:2000573	0.0000025831840845914877	5.587.844.643.740.110	67	71	6	18123	ATR,ATM,PCNA,POT1,HMBOX1,ACD
GO:BP	regulation of protein modification process	GO:0031399	0.0000026501661181892083	5.576.726.902.685.150	1685	71	22	18123	NBN,ATM,HUS1,MRE11,XRCC6,RAD50,TINF2,UBE2I,DNMT1,TERF2IP,CDKN1A,BLM,RIF1,HMGB1,PIAS4,GNL3L,SIRT1,PIAS1,RAP1A,PML,KDM1A,NR2F2
GO:BP	histone modification	GO:0016570	0.0000028621356823252	55.433.097.819.359.900	472	71	12	18123	ATM,KDM4C,BAZ2A,PARP2,DNMT1,RIF1,KMT5C,HDAC7,SIRT1,PML,KDM1A,SIRT6
GO:BP	histone exchange	GO:0043486	0.000003615489198961951	544.183.293.155.459	71	71	6	18123	TERF1,TERF2,POT1,TINF2,TERF2IP,ACD
GO:BP	covalent chromatin modification	GO:0016569	0.0000038775176603805785	5.411.446.215.490.270	486	71	12	18123	ATM,KDM4C,BAZ2A,PARP2,DNMT1,RIF1,KMT5C,HDAC7,SIRT1,PML,KDM1A,SIRT6
GO:BP	somatic diversification of immune receptors	GO:0002200	0.000003899150361151092	5.409.030.016.989.720	72	71	6	18123	NBN,ATM,TP53BP1,RIF1,HMGB1,KMT5C
GO:BP	positive regulation of transferase activity	GO:0051347	0.000003957318088067185	54.025.990.398.678.600	690	71	14	18123	NBN,PCNA,MRE11,XRCC6,RAD50,POT1,UBE2I,CDKN1A,HNRNPA2B1,HMGB1,HMBOX1,ACD,SIRT1,RAP1A
GO:BP	establishment of protein localization to telomere	GO:0070200	0.000003957318088067185	54.025.990.398.678.600	16	71	4	18123	TERF1,POT1,NABP2,ACD
GO:BP	mitotic cell cycle phase transition	GO:0044772	0.000004143643642205173	5.382.617.601.447.820	588	71	13	18123	NSMCE2,NBN,ATM,HUS1,PCNA,MRE11,RAD17,CDKN1A,BLM,NABP2,RPA2,PIAS1,PML
GO:BP	cellular response to heat	GO:0034605	0.000004269389579579821	5.369.634.214.242.150	119	71	7	18123	ATR,ATM,RPA1,CDKN1A,SUMO1,SIRT1,RPA2
GO:BP	replication fork processing	GO:0031297	0.000004269389579579821	5.369.634.214.242.150	39	71	5	18123	ATR,PCNA,MRE11,WRN,BLM
GO:BP	regulation of DNA binding	GO:0051101	0.000004487211498319329	5.348.023.460.133.000	120	71	7	18123	ERCC4,HMGB1,SUMO3,SUMO1,ACD,SP100,KDM1A
GO:BP	replicative senescence	GO:0090399	0.000005049828287782886	5.296.723.389.195.440	17	71	4	18123	ATR,ATM,WRN,CDKN1A
GO:BP	transcription by RNA polymerase II	GO:0006366	0.000005049828287782886	5.296.723.389.195.440	2729	71	28	18123	ATM,PCNA,KDM4C,XRCC6,TP53BP1,UBE2I,SUMO2,DNMT1,CDKN1A,HNRNPA2B1,SENP1,RIF1,HMGB1,HMBOX1,PIAS4,NABP2,NRIP1,SUMO1,HDAC7,SP100,SIRT1,ZBTB48,PIAS1,NR2C2,KDM1A,SIRT6,SP110,NR2F2
GO:BP	protein modification by small protein conjugation or removal	GO:0070647	0.000005270644743906123	5.278.136.255.452.800	1193	71	18	18123	NSMCE2,SENP5,PCNA,SENP6,UBE2I,SUMO2,SENP3,SENP1,SENP7,PIAS4,SUMO3,GNL3L,SUMO1,SIRT1,FANCL,PIAS1,PML,KDM1A
GO:BP	regulation of transcription by RNA polymerase II	GO:0006357	0.000005433528962906186	5.264.918.013.632.050	2567	71	27	18123	ATM,PCNA,KDM4C,XRCC6,TP53BP1,UBE2I,SUMO2,DNMT1,CDKN1A,HNRNPA2B1,SENP1,RIF1,HMGB1,HMBOX1,PIAS4,NRIP1,SUMO1,HDAC7,SP100,SIRT1,ZBTB48,PIAS1,NR2C2,KDM1A,SIRT6,SP110,NR2F2
GO:BP	meiotic nuclear division	GO:0140013	0.000005997670604959326	5.222.017.389.589.620	184	71	8	18123	TERF1,ATM,MRE11,RAD50,ERCC4,FANCD2,MUS81,FANCA
GO:BP	positive regulation of molecular function	GO:0044093	0.000006034248699604791	52.193.767.944.858.200	1774	71	22	18123	NBN,PCNA,MRE11,XRCC6,RAD50,TP53BP1,WRN,TERF2,POT1,UBE2I,TERF2IP,CDKN1A,HNRNPA2B1,SENP1,HMGB1,HMBOX1,ACD,SP100,SIRT1,RAP1A,PML,KDM1A
GO:BP	regulation of cellular protein metabolic process	GO:0032268	0.000006480254258404634	518.840.795.387.388	2591	71	27	18123	NBN,ATM,HUS1,MRE11,XRCC6,RAD50,TINF2,UPF1,UBE2I,SUMO2,DNMT1,TERF2IP,CDKN1A,BLM,SENP1,RIF1,HMGB1,PIAS4,GNL3L,SUMO1,SIRT1,PIAS1,RAP1A,PML,KDM1A,SIRT6,NR2F2
GO:BP	positive regulation of cellular protein metabolic process	GO:0032270	0.000006499752292419193	5.187.103.194.139.500	1488	71	20	18123	NBN,ATM,MRE11,XRCC6,RAD50,SUMO2,DNMT1,TERF2IP,CDKN1A,SENP1,RIF1,HMGB1,PIAS4,SUMO1,SIRT1,PIAS1,RAP1A,PML,KDM1A,SIRT6
GO:BP	meiosis I	GO:0007127	0.0000067093320782825736	51.733.207.121.938.000	128	71	7	18123	TERF1,ATM,MRE11,RAD50,ERCC4,FANCD2,MUS81
GO:BP	reproductive process	GO:0022414	0.000008305245911854977	5.080.647.503.901.260	1512	71	20	18123	TERF1,NBN,ATM,HUS1,PCNA,MRE11,RAD50,RPA1,TOP3A,ERCC4,STC2,FANCD2,MUS81,FANCA,NRIP1,SIRT1,FANCL,PIAS1,NR2C2,NR2F2
GO:BP	negative regulation of response to DNA damage stimulus	GO:2001021	0.000008501578753902156	5.070.500.417.763.170	83	71	6	18123	TP53BP1,TERF2,ERCC4,RIF1,SIRT1,KDM1A
GO:BP	reproduction	GO:0000003	0.00000850225986891291	5.070.465.625.091.060	1515	71	20	18123	TERF1,NBN,ATM,HUS1,PCNA,MRE11,RAD50,RPA1,TOP3A,ERCC4,STC2,FANCD2,MUS81,FANCA,NRIP1,SIRT1,FANCL,PIAS1,NR2C2,NR2F2
GO:BP	meiosis I cell cycle process	GO:0061982	0.00000855923898944875	5.067.564.847.165.750	133	71	7	18123	TERF1,ATM,MRE11,RAD50,ERCC4,FANCD2,MUS81
GO:BP	response to stimulus	GO:0050896	0.000008883636466587456	5.051.409.221.823.850	9487	71	57	18123	NSMCE2,TERF1,NBN,ATR,ATM,HUS1,PCNA,MRE11,KDM4C,CBX3,XRCC6,RAD50,TP53BP1,WRN,TERF2,POT1,RAD17,RAD52,TINF2,UPF1,PARP2,UBE2I,DNMT1,RPA1,TOP3A,ERCC4,TERF2IP,STC2,CDKN1A,RAD9A,BLM,HNRNPA2B1,SENP1,RIF1,HMGB1,FANCD2,MUS81,FANCA,KMT5C,PIAS4,NABP2,NRIP1,SUMO1,ACD,HDAC7,SP100,SIRT1,FANCL,RPA2,PIAS1,RAP1A,NR2C2,PML,KDM1A,FEN1,SIRT6,NR2F2
GO:BP	regulation of gene expression	GO:0010468	0.000010445803331776443	4.981.058.155.095.640	5218	71	40	18123	ATM,PCNA,MRE11,KDM4C,CBX3,XRCC6,TP53BP1,TERF2,UPF1,BAZ2A,UBE2I,SUMO2,DNMT1,TERF2IP,STC2,CDKN1A,BLM,HNRNPA2B1,SENP1,RIF1,HMGB1,HMBOX1,FANCD2,FANCA,KMT5C,PIAS4,NRIP1,SUMO1,HDAC7,SP100,SIRT1,ZBTB48,PIAS1,NR2C2,PML,KDM1A,SIRT6,SP110,NR2F2,HMGN5
GO:BP	chromosome segregation	GO:0007059	0.000010698419052501368	4.970.680.394.978.610	353	71	10	18123	NSMCE2,TERF1,ATM,MRE11,UBE2I,TOP3A,ERCC4,FANCD2,MUS81,FEN1
GO:BP	protein metabolic process	GO:0019538	0.000011456310643101976	4.940.955.218.783.080	5912	71	43	18123	NSMCE2,SENP5,NBN,ATR,ATM,HUS1,PCNA,MRE11,KDM4C,XRCC6,RAD50,TINF2,UPF1,BAZ2A,SENP6,PARP2,UBE2I,SUMO2,DNMT1,TERF2IP,STC2,SENP3,CDKN1A,BLM,SENP1,RIF1,HMGB1,SENP7,KMT5C,PIAS4,SUMO3,MORC3,GNL3L,SUMO1,HDAC7,SIRT1,FANCL,PIAS1,RAP1A,PML,KDM1A,SIRT6,NR2F2
GO:BP	DNA-dependent DNA replication maintenance of fidelity	GO:0045005	0.000011462430162974627	4.940.723.297.335.190	48	71	5	18123	ATR,PCNA,MRE11,WRN,BLM
GO:BP	mitotic G2 DNA damage checkpoint signaling	GO:0007095	0.000011696057164716497	4.931.960.517.757.940	21	71	4	18123	NBN,MRE11,CDKN1A,BLM
GO:BP	histone H3-K9 modification	GO:0061647	0.000012612691830042248	4.899.192.215.395.640	49	71	5	18123	DNMT1,RIF1,SIRT1,KDM1A,SIRT6
GO:BP	positive regulation of macromolecule biosynthetic process	GO:0010557	0.000012612691830042248	4.899.192.215.395.640	1859	71	22	18123	ATR,ATM,PCNA,XRCC6,TP53BP1,POT1,SUMO2,BLM,SENP1,HMGB1,HMBOX1,NRIP1,ACD,SP100,SIRT1,ZBTB48,PIAS1,NR2C2,PML,KDM1A,NR2F2,HMGN5
GO:BP	protein-containing complex subunit organization	GO:0043933	0.000012629004843831877	4.898.630.870.177.850	2017	71	23	18123	TERF1,ATR,ATM,TP53BP1,TERF2,POT1,RAD52,TINF2,UPF1,BAZ2A,SENP6,RPA1,ERCC4,TERF2IP,BLM,HMGB1,FANCA,GNL3L,SUMO1,ACD,RPA2,PIAS1,PML
GO:BP	viral process	GO:0016032	0.000012859888857391817	4.890.762.784.820.040	1011	71	16	18123	NBN,PCNA,MRE11,XRCC6,RAD50,UPF1,UBE2I,HNRNPA2B1,HMGB1,MORC3,SUMO1,SP100,SIRT1,PIAS1,PML,SP110
GO:BP	cellular response to UV	GO:0034644	0.00001306172565891302	4.883.999.442.154.760	90	71	6	18123	ATR,PCNA,ERCC4,CDKN1A,SIRT1,KDM1A
GO:BP	regulation of binding	GO:0051098	0.000013639646980501843	4.865.196.869.885.110	364	71	10	18123	ERCC4,CDKN1A,HMGB1,HMBOX1,SUMO3,GNL3L,SUMO1,ACD,SP100,KDM1A
GO:BP	meiotic chromosome segregation	GO:0045132	0.000014757888900752929	483.097.576.340.234	92	71	6	18123	TERF1,ATM,MRE11,ERCC4,FANCD2,MUS81
GO:BP	positive regulation of protein metabolic process	GO:0051247	0.000015059280708186158	4.822.195.771.291.080	1577	71	20	18123	NBN,ATM,MRE11,XRCC6,RAD50,SUMO2,DNMT1,TERF2IP,CDKN1A,SENP1,RIF1,HMGB1,PIAS4,SUMO1,SIRT1,PIAS1,RAP1A,PML,KDM1A,SIRT6
GO:BP	regulation of intracellular signal transduction	GO:1902531	0.000015248641230601564	4.816.768.853.519.980	1883	71	22	18123	NBN,ATR,ATM,HUS1,MRE11,RAD50,WRN,RAD17,UBE2I,RPA1,TOP3A,TERF2IP,RAD9A,BLM,HMGB1,PIAS4,HDAC7,SIRT1,RPA2,RAP1A,PML,KDM1A
GO:BP	negative regulation of DNA binding	GO:0043392	0.00001649790618924098	47.825.711.702.200.000	52	71	5	18123	ERCC4,SUMO3,SUMO1,SP100,KDM1A
GO:BP	positive regulation of histone modification	GO:0031058	0.000016504359181089266	4.782.401.333.467.540	94	71	6	18123	ATM,DNMT1,RIF1,SIRT1,PML,KDM1A
GO:BP	regulation of mitotic recombination	GO:0000019	0.00001806262217461255	4.743.219.202.344.740	7	71	3	18123	MRE11,RAD50,TERF2
GO:BP	G-quadruplex DNA unwinding	GO:0044806	0.00001806262217461255	4.743.219.202.344.740	7	71	3	18123	WRN,BLM,HNRNPA2B1
GO:BP	cellular component assembly	GO:0022607	0.00001830166339909555	47.375.094.363.778.500	3104	71	29	18123	TERF1,NBN,ATR,ATM,TP53BP1,WRN,TERF2,POT1,RAD52,TINF2,BAZ2A,SENP6,UBE2I,DNMT1,RPA1,ERCC4,BLM,HMGB1,FANCA,GNL3L,SUMO1,ACD,HDAC7,SIRT1,RPA2,PIAS1,RAP1A,PML,SIRT6
GO:BP	DNA synthesis involved in DNA repair	GO:0000731	0.000019596203945733382	4.707.828.049.311.350	54	71	5	18123	PCNA,WRN,RPA1,SIRT1,RPA2
GO:BP	regulation of protein metabolic process	GO:0051246	0.000020386996529455324	4.690.646.751.012.570	2759	71	27	18123	NBN,ATM,HUS1,MRE11,XRCC6,RAD50,TINF2,UPF1,UBE2I,SUMO2,DNMT1,TERF2IP,CDKN1A,BLM,SENP1,RIF1,HMGB1,PIAS4,GNL3L,SUMO1,SIRT1,PIAS1,RAP1A,PML,KDM1A,SIRT6,NR2F2
GO:BP	regulation of histone H3-K9 methylation	GO:0051570	0.000022870812437805066	4.640.718.407.715.560	25	71	4	18123	DNMT1,RIF1,SIRT1,KDM1A
GO:BP	establishment of protein localization to chromosome	GO:0070199	0.000022870812437805066	4.640.718.407.715.560	25	71	4	18123	TERF1,POT1,NABP2,ACD
GO:BP	response to heat	GO:0009408	0.000025787660952650235	4.588.588.048.378.760	159	71	7	18123	ATR,ATM,RPA1,CDKN1A,SUMO1,SIRT1,RPA2
GO:BP	ATP-dependent chromatin remodeling	GO:0043044	0.000025787660952650235	4.588.588.048.378.760	102	71	6	18123	TERF1,TERF2,POT1,TINF2,TERF2IP,ACD
GO:BP	regulation of protein sumoylation	GO:0033233	0.000026619884029340332	4.574.793.840.879.640	26	71	4	18123	UBE2I,PIAS4,GNL3L,PIAS1
GO:BP	negative regulation of binding	GO:0051100	0.000026619884029340332	4.574.793.840.879.640	160	71	7	18123	ERCC4,CDKN1A,SUMO3,GNL3L,SUMO1,SP100,KDM1A
GO:BP	intrinsic apoptotic signaling pathway in response to DNA damage	GO:0008630	0.000028579238703594094	4.543.949.344.167.570	104	71	6	18123	ATM,CDKN1A,PIAS4,SIRT1,PML,KDM1A
GO:BP	nuclear division	GO:0000280	0.000028687224705044954	4.542.311.464.775.430	495	71	11	18123	NSMCE2,TERF1,ATM,MRE11,RAD50,UBE2I,ERCC4,FANCD2,MUS81,FANCA,SUMO1
GO:BP	positive regulation of protein modification process	GO:0031401	0.000029497265993500838	4.530.218.235.512.030	1084	71	16	18123	NBN,ATM,MRE11,XRCC6,RAD50,DNMT1,TERF2IP,CDKN1A,RIF1,HMGB1,PIAS4,SIRT1,PIAS1,RAP1A,PML,KDM1A
GO:BP	cellular component biogenesis	GO:0044085	0.00003067043951756404	4.513.280.000.389.040	3377	71	30	18123	TERF1,NBN,ATR,ATM,TP53BP1,WRN,TERF2,POT1,RAD52,TINF2,BAZ2A,SENP6,UBE2I,DNMT1,RPA1,ERCC4,SENP3,BLM,HMGB1,FANCA,GNL3L,SUMO1,ACD,HDAC7,SIRT1,RPA2,PIAS1,RAP1A,PML,SIRT6
GO:BP	positive regulation of cellular biosynthetic process	GO:0031328	0.00003190134256464328	4.496.191.039.320.660	1976	71	22	18123	ATR,ATM,PCNA,XRCC6,TP53BP1,POT1,SUMO2,BLM,SENP1,HMGB1,HMBOX1,NRIP1,ACD,SP100,SIRT1,ZBTB48,PIAS1,NR2C2,PML,KDM1A,NR2F2,HMGN5
GO:BP	regulation of DNA replication	GO:0006275	0.0000349908915816724	4.456.044.991.381.980	108	71	6	18123	TERF1,NBN,ATR,PCNA,RAD17,BLM
GO:BP	positive regulation of catalytic activity	GO:0043085	0.00003716896082190768	4.429.819.580.836.470	1383	71	18	18123	NBN,PCNA,MRE11,XRCC6,RAD50,WRN,TERF2,POT1,UBE2I,CDKN1A,HNRNPA2B1,SENP1,HMGB1,HMBOX1,ACD,SIRT1,RAP1A,PML
GO:BP	gene expression	GO:0010467	0.000040450814080873195	4.393.072.733.698.840	6192	71	43	18123	NBN,ATM,PCNA,MRE11,KDM4C,CBX3,XRCC6,TP53BP1,TERF2,UPF1,BAZ2A,UBE2I,SUMO2,DNMT1,TERF2IP,STC2,SENP3,CDKN1A,BLM,HNRNPA2B1,SENP1,RIF1,HMGB1,HMBOX1,FANCD2,FANCA,KMT5C,PIAS4,NABP2,NRIP1,SUMO1,HDAC7,SP100,SIRT1,ZBTB48,PIAS1,NR2C2,PML,KDM1A,SIRT6,SP110,NR2F2,HMGN5
GO:BP	positive regulation of biosynthetic process	GO:0009891	0.00004268211235577593	4.369.754.095.298.260	2013	71	22	18123	ATR,ATM,PCNA,XRCC6,TP53BP1,POT1,SUMO2,BLM,SENP1,HMGB1,HMBOX1,NRIP1,ACD,SP100,SIRT1,ZBTB48,PIAS1,NR2C2,PML,KDM1A,NR2F2,HMGN5
GO:BP	mitotic G1 DNA damage checkpoint signaling	GO:0031571	0.000046658982590367144	4.331.064.735.328.090	65	71	5	18123	ATM,PCNA,CDKN1A,RPA2,PML
GO:BP	aging	GO:0007568	0.0000495298844165829	4.305.132.685.490.160	333	71	9	18123	NSMCE2,ATR,ATM,WRN,TERF2,CDKN1A,MORC3,SIRT1,PML
GO:BP	mitotic G1/S transition checkpoint signaling	GO:0044819	0.00004999283393393914	4.301.092.243.783.770	66	71	5	18123	ATM,PCNA,CDKN1A,RPA2,PML
GO:BP	regulation of deoxyribonuclease activity	GO:0032070	0.000056889616797753026	4.244.966.991.582.580	10	71	3	18123	PCNA,HMGB1,SIRT1
GO:BP	chromosome organization involved in meiotic cell cycle	GO:0070192	0.0000618831682755036	420.842.745.952.754	69	71	5	18123	TERF1,ATM,MRE11,RAD50,FANCD2
GO:BP	organelle fission	GO:0048285	0.00006733600447856996	4.171.752.656.946.890	544	71	11	18123	NSMCE2,TERF1,ATM,MRE11,RAD50,UBE2I,ERCC4,FANCD2,MUS81,FANCA,SUMO1
GO:BP	positive regulation of protein-containing complex assembly	GO:0031334	0.00007497437771565123	4.125.087.130.180.370	265	71	8	18123	TERF1,ATR,ATM,RPA1,ERCC4,GNL3L,SUMO1,RPA2
GO:BP	negative regulation of DNA replication	GO:0008156	0.00007573610651981205	4.120.697.025.072.380	34	71	4	18123	TERF1,ATR,RAD17,BLM
GO:BP	mismatch repair	GO:0006298	0.00007573610651981205	4.120.697.025.072.380	34	71	4	18123	PCNA,RPA1,HMGB1,RPA2
GO:BP	base-excision repair, gap-filling	GO:0006287	0.00008497662676718391	4.070.700.512.661.360	35	71	4	18123	PCNA,RPA1,RPA2,FEN1
GO:BP	positive regulation of DNA repair	GO:0045739	0.00008565292715048826	40.672.577.906.251.200	74	71	5	18123	PCNA,RIF1,HMGB1,KMT5C,SIRT1
GO:BP	regulation of protein-containing complex assembly	GO:0043254	0.00009153345258614146	40.384.201.560.053.400	458	71	10	18123	TERF1,ATR,ATM,SENP6,RPA1,ERCC4,HMGB1,GNL3L,SUMO1,RPA2
GO:BP	negative regulation of histone H3-K9 methylation	GO:0051573	0.00010068144087830968	39.970.505.777.778.100	12	71	3	18123	DNMT1,SIRT1,KDM1A
GO:BP	regulation of DNA damage response, signal transduction by p53 class mediator	GO:0043516	0.00010483615571490782	39.794.889.127.770.600	37	71	4	18123	ATR,ATM,SIRT1,KDM1A
GO:BP	nucleotide-excision repair, DNA incision, 5'-to lesion	GO:0006296	0.00010483615571490782	39.794.889.127.770.600	37	71	4	18123	PCNA,RPA1,ERCC4,RPA2
GO:BP	histone H3-K9 methylation	GO:0051567	0.00011607524178818193	393.526.040.301.252	38	71	4	18123	DNMT1,RIF1,SIRT1,KDM1A
GO:BP	regulation of cellular response to heat	GO:1900034	0.00011607524178818193	393.526.040.301.252	79	71	5	18123	ATR,ATM,RPA1,SIRT1,RPA2
GO:BP	regulation of telomere maintenance via semi-conservative replication	GO:0032213	0.0001171860250728116	3.931.124.176.676.620	2	71	2	18123	TERF1,TERF2
GO:BP	negative regulation of telomere maintenance via semi-conservative replication	GO:0032214	0.0001171860250728116	3.931.124.176.676.620	2	71	2	18123	TERF1,TERF2
GO:BP	histone H3-K9 deacetylation	GO:1990619	0.0001171860250728116	3.931.124.176.676.620	2	71	2	18123	SIRT1,SIRT6
GO:BP	regulation of G2/M transition of mitotic cell cycle	GO:0010389	0.0001171860250728116	3.931.124.176.676.620	204	71	7	18123	NBN,HUS1,MRE11,RAD17,CDKN1A,BLM,NABP2
GO:BP	negative regulation of telomeric D-loop disassembly	GO:1905839	0.0001171860250728116	3.931.124.176.676.620	2	71	2	18123	TERF1,TERF2
GO:BP	negative regulation of telomeric loop disassembly	GO:1904534	0.0001171860250728116	3.931.124.176.676.620	2	71	2	18123	TERF1,TERF2
GO:BP	negative regulation of exonuclease activity	GO:1905778	0.0001171860250728116	3.931.124.176.676.620	2	71	2	18123	TERF1,TERF2
GO:BP	positive regulation of telomerase catalytic core complex assembly	GO:1904884	0.0001171860250728116	3.931.124.176.676.620	2	71	2	18123	ATR,ATM
GO:BP	regulation of telomerase catalytic core complex assembly	GO:1904882	0.0001171860250728116	3.931.124.176.676.620	2	71	2	18123	ATR,ATM
GO:BP	telomerase catalytic core complex assembly	GO:1904868	0.0001171860250728116	3.931.124.176.676.620	2	71	2	18123	ATR,ATM
GO:BP	cellular response to light stimulus	GO:0071482	0.0001171860250728116	3.931.124.176.676.620	135	71	6	18123	ATR,PCNA,ERCC4,CDKN1A,SIRT1,KDM1A
GO:BP	regulation of telomeric D-loop disassembly	GO:1905838	0.0001171860250728116	3.931.124.176.676.620	2	71	2	18123	TERF1,TERF2
GO:BP	cellular response to X-ray	GO:0071481	0.00012342126361515588	39.086.100.114.925.200	13	71	3	18123	ATM,XRCC6,TP53BP1
GO:BP	nucleotide-excision repair, DNA incision	GO:0033683	0.00012342126361515588	39.086.100.114.925.200	39	71	4	18123	PCNA,RPA1,ERCC4,RPA2
GO:BP	cellular senescence	GO:0090398	0.0001248088514613276	39.037.546.133.355.200	81	71	5	18123	NSMCE2,TERF2,CDKN1A,SIRT1,PML
GO:BP	regulation of signal transduction	GO:0009966	0.00012839850978444415	38.914.400.167.356.100	3251	71	28	18123	NBN,ATR,ATM,HUS1,MRE11,KDM4C,RAD50,WRN,RAD17,UBE2I,RPA1,TOP3A,TERF2IP,RAD9A,BLM,HMGB1,FANCD2,FANCA,PIAS4,SUMO1,HDAC7,SP100,SIRT1,RPA2,PIAS1,RAP1A,PML,KDM1A
GO:BP	chromatin organization involved in negative regulation of transcription	GO:0097549	0.00013799880786111783	3.860.124.665.349.300	140	71	6	18123	BAZ2A,DNMT1,RIF1,HMGB1,SIRT1,SIRT6
GO:BP	nuclear chromosome segregation	GO:0098813	0.00014194531527772364	3.847.878.936.231.510	293	71	8	18123	NSMCE2,TERF1,ATM,MRE11,ERCC4,FANCD2,MUS81,FEN1
GO:BP	cellular macromolecule localization	GO:0070727	0.00014566356298590071	3.836.649.071.244.360	1856	71	20	18123	TERF1,ATR,ATM,WRN,TERF2,POT1,TINF2,RPA1,TERF2IP,CDKN1A,SUMO3,NABP2,MORC3,GNL3L,ACD,SP100,RPA2,RAP1A,PML,KDM1A
GO:BP	histone deacetylation	GO:0016575	0.00014677960258766207	38.333.342.925.065.200	84	71	5	18123	BAZ2A,HDAC7,SIRT1,PML,SIRT6
GO:BP	regulation of cell cycle G2/M phase transition	GO:1902749	0.0001486811538442683	3.827.744.077.208.710	213	71	7	18123	NBN,HUS1,MRE11,RAD17,CDKN1A,BLM,NABP2
GO:BP	protein-DNA complex assembly	GO:0065004	0.00016613878841424952	37.795.289.610.004.500	300	71	8	18123	TERF1,RAD52,BAZ2A,SENP6,RPA1,HMGB1,RPA2,PIAS1
GO:BP	protein modification by small protein conjugation	GO:0032446	0.00016711601576998203	37.769.819.269.634.600	980	71	14	18123	NSMCE2,PCNA,SENP6,UBE2I,SUMO2,PIAS4,SUMO3,GNL3L,SUMO1,SIRT1,FANCL,PIAS1,PML,KDM1A
GO:BP	regulation of cellular component biogenesis	GO:0044087	0.00018857677456372767	3.724.511.796.752.100	991	71	14	18123	TERF1,ATR,ATM,TERF2,SENP6,DNMT1,RPA1,ERCC4,HMGB1,GNL3L,SUMO1,RPA2,RAP1A,SIRT6
GO:BP	regulation of protein localization to chromosome, telomeric region	GO:1904814	0.0001887087556084667	372.420.794.920.323	15	71	3	18123	TERF1,GNL3L,PML
GO:BP	chromatin organization involved in regulation of transcription	GO:0034401	0.00022930474457390852	3.639.586.959.134.210	154	71	6	18123	BAZ2A,DNMT1,RIF1,HMGB1,SIRT1,SIRT6
GO:BP	DNA unwinding involved in DNA replication	GO:0006268	0.00022930474457390852	3.639.586.959.134.210	16	71	3	18123	WRN,RPA1,BLM
GO:BP	regulation of histone modification	GO:0031056	0.00022930474457390852	3.639.586.959.134.210	154	71	6	18123	ATM,DNMT1,RIF1,SIRT1,PML,KDM1A
GO:BP	intrinsic apoptotic signaling pathway in response to DNA damage by p53 class mediator	GO:0042771	0.00022930474457390852	3.639.586.959.134.210	46	71	4	18123	CDKN1A,SIRT1,PML,KDM1A
GO:BP	response to temperature stimulus	GO:0009266	0.00023036818101730247	36.375.775.068.586.500	229	71	7	18123	ATR,ATM,RPA1,CDKN1A,SUMO1,SIRT1,RPA2
GO:BP	chromosome separation	GO:0051304	0.0002579022391115296	3.588.544.887.293.770	95	71	5	18123	NSMCE2,ATM,TOP3A,ERCC4,MUS81
GO:BP	positive regulation of RNA metabolic process	GO:0051254	0.0002646201675567988	35.773.770.599.033.900	1775	71	19	18123	ATM,XRCC6,TP53BP1,UPF1,SUMO2,BLM,SENP1,HMGB1,HMBOX1,NRIP1,SP100,SIRT1,ZBTB48,PIAS1,NR2C2,PML,KDM1A,NR2F2,HMGN5
GO:BP	somatic recombination of immunoglobulin genes involved in immune response	GO:0002204	0.0002671107495141625	35.733.086.340.275.000	48	71	4	18123	NBN,TP53BP1,RIF1,KMT5C
GO:BP	somatic diversification of immunoglobulins involved in immune response	GO:0002208	0.0002671107495141625	35.733.086.340.275.000	48	71	4	18123	NBN,TP53BP1,RIF1,KMT5C
GO:BP	isotype switching	GO:0045190	0.0002671107495141625	35.733.086.340.275.000	48	71	4	18123	NBN,TP53BP1,RIF1,KMT5C
GO:BP	DNA replication checkpoint signaling	GO:0000076	0.00027157920642298313	35.661.034.850.596.500	17	71	3	18123	HUS1,RAD17,RAD9A
GO:BP	positive regulation of nucleic acid-templated transcription	GO:1903508	0.0002768917166367175	35.576.900.362.109.900	1623	71	18	18123	ATM,XRCC6,TP53BP1,SUMO2,BLM,SENP1,HMGB1,HMBOX1,NRIP1,SP100,SIRT1,ZBTB48,PIAS1,NR2C2,PML,KDM1A,NR2F2,HMGN5
GO:BP	positive regulation of transcription, DNA-templated	GO:0045893	0.0002768917166367175	35.576.900.362.109.900	1623	71	18	18123	ATM,XRCC6,TP53BP1,SUMO2,BLM,SENP1,HMGB1,HMBOX1,NRIP1,SP100,SIRT1,ZBTB48,PIAS1,NR2C2,PML,KDM1A,NR2F2,HMGN5
GO:BP	female gonad development	GO:0008585	0.00027783684790219664	3.556.210.156.800.830	97	71	5	18123	ATM,FANCA,NRIP1,SIRT1,NR2F2
GO:BP	positive regulation of RNA biosynthetic process	GO:1902680	0.00027783684790219664	3.556.210.156.800.830	1624	71	18	18123	ATM,XRCC6,TP53BP1,SUMO2,BLM,SENP1,HMGB1,HMBOX1,NRIP1,SP100,SIRT1,ZBTB48,PIAS1,NR2C2,PML,KDM1A,NR2F2,HMGN5
GO:BP	regulation of exonuclease activity	GO:1905777	0.0003209482203127502	34.935.650.281.756.600	3	71	2	18123	TERF1,TERF2
GO:BP	regulation of telomeric loop disassembly	GO:1904533	0.0003209482203127502	34.935.650.281.756.600	3	71	2	18123	TERF1,TERF2
GO:BP	development of primary female sexual characteristics	GO:0046545	0.0003506989647923099	3.455.065.516.084.990	102	71	5	18123	ATM,FANCA,NRIP1,SIRT1,NR2F2
GO:BP	positive regulation of cellular component biogenesis	GO:0044089	0.0003540721011914815	34.509.082.917.562.200	546	71	10	18123	TERF1,ATR,ATM,DNMT1,RPA1,ERCC4,GNL3L,SUMO1,RPA2,SIRT6
GO:BP	protein deacetylation	GO:0006476	0.0003654188382318853	3.437.209.067.467.140	103	71	5	18123	BAZ2A,HDAC7,SIRT1,PML,SIRT6
GO:BP	immunoglobulin production involved in immunoglobulin-mediated immune response	GO:0002381	0.00038391781617764186	34.157.617.334.462.700	53	71	4	18123	NBN,TP53BP1,RIF1,KMT5C
GO:BP	somatic recombination of immunoglobulin gene segments	GO:0016447	0.0004122579308491774	33.848.309.808.237.600	54	71	4	18123	NBN,TP53BP1,RIF1,KMT5C
GO:BP	cellular protein localization	GO:0034613	0.00042075373814495407	33.759.720.168.886.400	1842	71	19	18123	TERF1,ATR,WRN,TERF2,POT1,TINF2,RPA1,TERF2IP,CDKN1A,SUMO3,NABP2,MORC3,GNL3L,ACD,SP100,RPA2,RAP1A,PML,KDM1A
GO:BP	regulation of DNA-binding transcription factor activity	GO:0051090	0.0004933787663356895	33.068.195.452.834.000	457	71	9	18123	TP53BP1,TERF2IP,FANCD2,FANCA,PIAS4,SUMO1,SP100,SIRT1,KDM1A
GO:BP	nucleotide-excision repair, preincision complex stabilization	GO:0006293	0.0005006272245257756	3.300.485.536.789.660	21	71	3	18123	RPA1,ERCC4,RPA2
GO:BP	nucleotide-excision repair, DNA incision, 3'-to lesion	GO:0006295	0.0005006272245257756	3.300.485.536.789.660	21	71	3	18123	RPA1,ERCC4,RPA2
GO:BP	DNA damage response, signal transduction by p53 class mediator resulting in cell cycle arrest	GO:0006977	0.0005006272245257756	3.300.485.536.789.660	57	71	4	18123	ATM,PCNA,CDKN1A,PML
GO:BP	error-prone translesion synthesis	GO:0042276	0.0005006272245257756	3.300.485.536.789.660	21	71	3	18123	PCNA,RPA1,RPA2
GO:BP	histone H3 deacetylation	GO:0070932	0.0005006272245257756	3.300.485.536.789.660	21	71	3	18123	HDAC7,SIRT1,SIRT6
GO:BP	G2/M transition of mitotic cell cycle	GO:0000086	0.0005033007245165404	3.298.172.444.422.430	262	71	7	18123	NBN,HUS1,MRE11,RAD17,CDKN1A,BLM,NABP2
GO:BP	intracellular receptor signaling pathway	GO:0030522	0.0005158370830914549	3.287.487.440.012.950	357	71	8	18123	KDM4C,NRIP1,SP100,SIRT1,NR2C2,PML,KDM1A,NR2F2
GO:BP	cell population proliferation	GO:0008283	0.0005703601154779222	3.243.850.851.728.200	2057	71	20	18123	NBN,ATM,MRE11,KDM4C,XRCC6,TINF2,DNMT1,CDKN1A,HMGB1,MUS81,FANCA,MORC3,SIRT1,FANCL,PIAS1,PML,KDM1A,SIRT6,NR2F2,HMGN5
GO:BP	protein deacylation	GO:0035601	0.0005703601154779222	3.243.850.851.728.200	114	71	5	18123	BAZ2A,HDAC7,SIRT1,PML,SIRT6
GO:BP	error-free translesion synthesis	GO:0070987	0.0005703601154779222	3.243.850.851.728.200	22	71	3	18123	PCNA,RPA1,RPA2
GO:BP	regulation of nucleotide-excision repair	GO:2000819	0.0006076532838243829	3.216.344.150.779.810	4	71	2	18123	RAD52,HMGB1
GO:BP	regulation of telomeric DNA binding	GO:1904742	0.0006076532838243829	3.216.344.150.779.810	4	71	2	18123	ERCC4,ACD
GO:BP	female sex differentiation	GO:0046660	0.0006144174011620876	3.211.536.492.973.840	116	71	5	18123	ATM,FANCA,NRIP1,SIRT1,NR2F2
GO:BP	nucleosome organization	GO:0034728	0.0006300492236629258	32.006.255.192.288.200	188	71	6	18123	TERF1,TERF2,POT1,TINF2,TERF2IP,ACD
GO:BP	cell cycle G2/M phase transition	GO:0044839	0.0006345589706381685	3.197.528.011.973.220	273	71	7	18123	NBN,HUS1,MRE11,RAD17,CDKN1A,BLM,NABP2
GO:BP	somatic diversification of immunoglobulins	GO:0016445	0.0006345589706381685	3.197.528.011.973.220	61	71	4	18123	NBN,TP53BP1,RIF1,KMT5C
GO:BP	negative regulation of histone methylation	GO:0031061	0.0006385859728285058	319.478.062.539.896	23	71	3	18123	DNMT1,SIRT1,KDM1A
GO:BP	nucleotide-excision repair, DNA gap filling	GO:0006297	0.0006385859728285058	319.478.062.539.896	23	71	3	18123	PCNA,RPA1,RPA2
GO:BP	histone lysine methylation	GO:0034968	0.0006556847060221915	3.183.304.946.221.590	118	71	5	18123	DNMT1,RIF1,KMT5C,SIRT1,KDM1A
GO:BP	organonitrogen compound metabolic process	GO:1901564	0.0006646016023048979	3.177.438.616.004.430	6904	71	43	18123	NSMCE2,SENP5,NBN,ATR,ATM,HUS1,PCNA,MRE11,KDM4C,XRCC6,RAD50,TINF2,UPF1,BAZ2A,SENP6,PARP2,UBE2I,SUMO2,DNMT1,TERF2IP,STC2,SENP3,CDKN1A,BLM,SENP1,RIF1,HMGB1,SENP7,KMT5C,PIAS4,SUMO3,MORC3,GNL3L,SUMO1,HDAC7,SIRT1,FANCL,PIAS1,RAP1A,PML,KDM1A,SIRT6,NR2F2
GO:BP	homologous chromosome segregation	GO:0045143	0.0006674718398413116	31.755.670.521.499.100	62	71	4	18123	TERF1,ATM,MRE11,FANCD2
GO:BP	macromolecule deacylation	GO:0098732	0.0006770303700374344	31.693.918.494.184.800	119	71	5	18123	BAZ2A,HDAC7,SIRT1,PML,SIRT6
GO:BP	maintenance of protein location in nucleus	GO:0051457	0.0007182883120558065	31.437.012.003.228.800	24	71	3	18123	MORC3,SP100,PML
GO:BP	regulation of catalytic activity	GO:0050790	0.0007219802065439166	31.414.747.086.721.700	2452	71	22	18123	TERF1,NBN,PCNA,MRE11,XRCC6,RAD50,WRN,TERF2,POT1,UBE2I,ERCC4,CDKN1A,BLM,HNRNPA2B1,SENP1,HMGB1,HMBOX1,ACD,SIRT1,RAP1A,PML,NR2F2
GO:BP	signal transduction	GO:0007165	0.0007219802065439166	31.414.747.086.721.700	6447	71	41	18123	NBN,ATR,ATM,HUS1,PCNA,MRE11,KDM4C,RAD50,TP53BP1,WRN,RAD17,PARP2,UBE2I,DNMT1,RPA1,TOP3A,TERF2IP,STC2,CDKN1A,RAD9A,BLM,HNRNPA2B1,SENP1,HMGB1,FANCD2,MUS81,FANCA,PIAS4,NABP2,NRIP1,SUMO1,HDAC7,SP100,SIRT1,RPA2,PIAS1,RAP1A,NR2C2,PML,KDM1A,NR2F2
GO:BP	positive regulation of proteolysis	GO:0045862	0.0007983660487028563	3.097.797.940.125.640	383	71	8	18123	SUMO2,SENP1,HMGB1,SUMO1,SIRT1,PIAS1,PML,SIRT6
GO:BP	apoptotic signaling pathway	GO:0097190	0.0008032002747444848	3.095.176.151.643.280	609	71	10	18123	NBN,ATM,PARP2,CDKN1A,SENP1,PIAS4,SP100,SIRT1,PML,KDM1A
GO:BP	negative regulation of gene expression, epigenetic	GO:0045814	0.0008094158062111671	30.918.283.189.915.600	124	71	5	18123	DNMT1,RIF1,HMGB1,SIRT1,SIRT6
GO:BP	regulation of cell communication	GO:0010646	0.0008599502767649419	306.552.665.939.702	3634	71	28	18123	NBN,ATR,ATM,HUS1,MRE11,KDM4C,RAD50,WRN,RAD17,UBE2I,RPA1,TOP3A,TERF2IP,RAD9A,BLM,HMGB1,FANCD2,FANCA,PIAS4,SUMO1,HDAC7,SP100,SIRT1,RPA2,PIAS1,RAP1A,PML,KDM1A
GO:BP	protein-containing complex localization	GO:0031503	0.0008700491444194882	30.604.562.157.176.900	289	71	7	18123	TERF1,ATR,ATM,TERF2,UPF1,HNRNPA2B1,RAP1A
GO:BP	negative regulation of G1/S transition of mitotic cell cycle	GO:2000134	0.0008965197056700541	3.047.440.160.123.310	127	71	5	18123	ATM,PCNA,CDKN1A,RPA2,PML
GO:BP	positive regulation of isotype switching	GO:0045830	0.0008965197056700541	3.047.440.160.123.310	26	71	3	18123	TP53BP1,RIF1,KMT5C
GO:BP	regulation of gene expression, epigenetic	GO:0040029	0.000963306608719017	30.162.354.602.470.400	205	71	6	18123	UPF1,DNMT1,RIF1,HMGB1,SIRT1,SIRT6
KEGG	Homologous recombination	KEGG:03440	7,80E+02	12.108.141.398.673.700	41	44	10	8000	NBN,ATM,MRE11,RAD50,RAD52,RPA1,TOP3A,BLM,MUS81,RPA2
KEGG	Fanconi anemia pathway	KEGG:03460	7,91E+03	11.101.809.575.993.200	54	44	10	8000	ATR,RPA1,TOP3A,ERCC4,BLM,FANCD2,MUS81,FANCA,FANCL,RPA2
KEGG	Cellular senescence	KEGG:04218	0.00000396866609160801	5.401.355.439.433.070	156	44	9	8000	NBN,ATR,ATM,HUS1,MRE11,RAD50,CDKN1A,RAD9A,SIRT1
KEGG	Non-homologous end-joining	KEGG:03450	0.000012763779677578543	4.894.020.701.002.940	13	44	4	8000	MRE11,XRCC6,RAD50,FEN1
KEGG	Base excision repair	KEGG:03410	0.0005393993036185781	32.680.896.185.705.600	33	44	4	8000	PCNA,PARP2,HMGB1,FEN1
KEGG	DNA replication	KEGG:03030	0.0006393394397874501	3.194.268.503.834.970	36	44	4	8000	PCNA,RPA1,RPA2,FEN1
REAC	DNA Repair	REAC:R-HSA-73894	9,09E-25	3.904.160.768.505.370	329	62	38	10622	TERF1,NBN,ATR,ATM,HUS1,PCNA,MRE11,XRCC6,RAD50,TP53BP1,WRN,TERF2,POT1,RAD17,RAD52,TINF2,PARP2,UBE2I,SUMO2,RPA1,TOP3A,ERCC4,TERF2IP,RAD9A,BLM,RIF1,FANCD2,MUS81,FANCA,PIAS4,SUMO3,SUMO1,ACD,FANCL,RPA2,PIAS1,FEN1,SIRT6
REAC	DNA Double-Strand Break Repair	REAC:R-HSA-5693532	6,91E-17	3.016.067.612.190.690	167	62	27	10622	NBN,ATR,ATM,HUS1,PCNA,MRE11,XRCC6,RAD50,TP53BP1,WRN,RAD17,RAD52,PARP2,UBE2I,SUMO2,RPA1,TOP3A,ERCC4,RAD9A,BLM,RIF1,MUS81,PIAS4,SUMO1,RPA2,FEN1,SIRT6
REAC	Homology Directed Repair	REAC:R-HSA-5693538	8,09E-15	2.909.186.859.098.480	138	62	25	10622	NBN,ATR,ATM,HUS1,PCNA,MRE11,RAD50,TP53BP1,WRN,RAD17,RAD52,PARP2,UBE2I,SUMO2,RPA1,TOP3A,ERCC4,RAD9A,BLM,MUS81,PIAS4,SUMO1,RPA2,FEN1,SIRT6
REAC	HDR through Homologous Recombination (HRR) or Single Strand Annealing (SSA)	REAC:R-HSA-5693567	6,86E-12	2.616.358.646.026.840	132	62	23	10622	NBN,ATR,ATM,HUS1,PCNA,MRE11,RAD50,TP53BP1,WRN,RAD17,RAD52,UBE2I,SUMO2,RPA1,TOP3A,ERCC4,RAD9A,BLM,MUS81,PIAS4,SUMO1,RPA2,SIRT6
REAC	HDR through Single Strand Annealing (SSA)	REAC:R-HSA-5685938	2,91E-07	2.253.684.701.716.800	37	62	15	10622	NBN,ATR,ATM,HUS1,MRE11,RAD50,WRN,RAD17,RAD52,RPA1,TOP3A,ERCC4,RAD9A,BLM,RPA2
REAC	Processing of DNA double-strand break ends	REAC:R-HSA-5693607	6,12E-08	22.213.517.040.437.200	98	62	19	10622	NBN,ATR,ATM,HUS1,MRE11,RAD50,TP53BP1,WRN,RAD17,UBE2I,SUMO2,RPA1,TOP3A,RAD9A,BLM,PIAS4,SUMO1,RPA2,SIRT6
REAC	Processive synthesis on the C-strand of the telomere	REAC:R-HSA-174414	1,21E-05	2.091.895.506.781.520	19	62	12	10622	TERF1,PCNA,WRN,TERF2,POT1,TINF2,RPA1,TERF2IP,BLM,ACD,RPA2,FEN1
REAC	Removal of the Flap Intermediate from the C-strand	REAC:R-HSA-174437	5,41E-05	19.266.759.514.733.800	17	62	11	10622	TERF1,PCNA,WRN,TERF2,POT1,TINF2,RPA1,TERF2IP,ACD,RPA2,FEN1
REAC	SUMOylation	REAC:R-HSA-2990846	1,56E-03	1.880.712.898.958.460	176	62	20	10622	NSMCE2,SENP5,PCNA,TP53BP1,WRN,RAD52,UBE2I,SUMO2,DNMT1,RPA1,BLM,SENP1,PIAS4,SUMO3,NRIP1,SUMO1,HDAC7,SP100,PIAS1,PML
REAC	HDR through Homologous Recombination (HRR)	REAC:R-HSA-5685942	4,73E-04	1.832.492.600.531.480	67	62	15	10622	NBN,ATR,ATM,HUS1,PCNA,MRE11,RAD50,WRN,RAD17,RPA1,TOP3A,RAD9A,BLM,MUS81,RPA2
REAC	Presynaptic phase of homologous DNA pairing and strand exchange	REAC:R-HSA-5693616	5,37E-04	18.269.952.761.039.700	39	62	13	10622	NBN,ATR,ATM,HUS1,MRE11,RAD50,WRN,RAD17,RPA1,TOP3A,RAD9A,BLM,RPA2
REAC	Homologous DNA Pairing and Strand Exchange	REAC:R-HSA-5693579	1,53E-02	17.816.177.782.386.300	42	62	13	10622	NBN,ATR,ATM,HUS1,MRE11,RAD50,WRN,RAD17,RPA1,TOP3A,RAD9A,BLM,RPA2
REAC	G2/M DNA damage checkpoint	REAC:R-HSA-69473	2,31E-02	1.763.588.954.240.750	95	62	16	10622	NBN,ATR,ATM,HUS1,MRE11,RAD50,TP53BP1,WRN,RAD17,RPA1,TOP3A,RAD9A,BLM,PIAS4,SUMO1,RPA2
REAC	Telomere C-strand (Lagging Strand) Synthesis	REAC:R-HSA-174417	6,14E-03	1.721.167.534.750.890	34	62	12	10622	TERF1,PCNA,WRN,TERF2,POT1,TINF2,RPA1,TERF2IP,BLM,ACD,RPA2,FEN1
REAC	SUMO E3 ligases SUMOylate target proteins	REAC:R-HSA-3108232	4,37E-02	1.635.905.485.761.260	170	62	18	10622	NSMCE2,PCNA,TP53BP1,WRN,RAD52,UBE2I,SUMO2,DNMT1,RPA1,BLM,PIAS4,SUMO3,NRIP1,SUMO1,HDAC7,SP100,PIAS1,PML
REAC	SUMOylation of DNA damage response and repair proteins	REAC:R-HSA-3108214	5,49E-01	16.260.671.982.606.900	72	62	14	10622	NSMCE2,WRN,RAD52,UBE2I,SUMO2,RPA1,BLM,PIAS4,SUMO3,SUMO1,HDAC7,SP100,PIAS1,PML
REAC	Meiosis	REAC:R-HSA-1500620	5,89E-02	16.229.742.373.995.800	117	62	16	10622	TERF1,NBN,ATR,ATM,MRE11,RAD50,TERF2,POT1,TINF2,UBE2I,RPA1,TOP3A,TERF2IP,BLM,ACD,RPA2
REAC	Extension of Telomeres	REAC:R-HSA-180786	1,28E+00	14.891.403.568.033.100	51	62	12	10622	TERF1,PCNA,WRN,TERF2,POT1,TINF2,RPA1,TERF2IP,BLM,ACD,RPA2,FEN1
REAC	Reproduction	REAC:R-HSA-1474165	1,44E-01	14.842.083.342.224.300	143	62	16	10622	TERF1,NBN,ATR,ATM,MRE11,RAD50,TERF2,POT1,TINF2,UBE2I,RPA1,TOP3A,TERF2IP,BLM,ACD,RPA2
REAC	G2/M Checkpoints	REAC:R-HSA-69481	1,86E+01	13.731.505.367.721.200	168	62	16	10622	NBN,ATR,ATM,HUS1,MRE11,RAD50,TP53BP1,WRN,RAD17,RPA1,TOP3A,RAD9A,BLM,PIAS4,SUMO1,RPA2
REAC	Cell Cycle	REAC:R-HSA-1640170	2,12E+01	1.367.291.649.282.460	679	62	26	10622	TERF1,NBN,ATR,ATM,HUS1,PCNA,MRE11,RAD50,TP53BP1,WRN,TERF2,POT1,RAD17,TINF2,UBE2I,RPA1,TOP3A,TERF2IP,CDKN1A,RAD9A,BLM,PIAS4,SUMO1,ACD,RPA2,FEN1
REAC	Regulation of TP53 Activity through Phosphorylation	REAC:R-HSA-6804756	5,87E+01	13.231.090.613.648.100	92	62	13	10622	NBN,ATR,ATM,HUS1,MRE11,RAD50,WRN,RAD17,RPA1,TOP3A,RAD9A,BLM,RPA2
REAC	Regulation of TP53 Activity	REAC:R-HSA-5633007	4,04E+03	11.393.568.905.422.900	160	62	14	10622	NBN,ATR,ATM,HUS1,MRE11,RAD50,WRN,RAD17,RPA1,TOP3A,RAD9A,BLM,RPA2,PML
REAC	Cell Cycle Checkpoints	REAC:R-HSA-69620	5,69E+03	11.245.104.147.139.300	290	62	17	10622	NBN,ATR,ATM,HUS1,MRE11,RAD50,TP53BP1,WRN,RAD17,RPA1,TOP3A,CDKN1A,RAD9A,BLM,PIAS4,SUMO1,RPA2
REAC	DNA Damage/Telomere Stress Induced Senescence	REAC:R-HSA-2559586	1,11E+04	10.954.985.564.308.600	80	62	11	10622	TERF1,NBN,ATM,MRE11,RAD50,TERF2,POT1,TINF2,TERF2IP,CDKN1A,ACD
REAC	Telomere Maintenance	REAC:R-HSA-157579	1,89E+05	10.722.689.305.998.600	112	62	12	10622	TERF1,PCNA,WRN,TERF2,POT1,TINF2,RPA1,TERF2IP,BLM,ACD,RPA2,FEN1
REAC	Formation of Incision Complex in GG-NER	REAC:R-HSA-5696395	2,63E+05	1.058.008.971.598.190	43	62	9	10622	PARP2,UBE2I,SUMO2,RPA1,ERCC4,SUMO3,SUMO1,RPA2,PIAS1
REAC	Base Excision Repair	REAC:R-HSA-73884	3,32E+04	10.479.270.375.742.200	89	62	11	10622	TERF1,PCNA,TERF2,POT1,TINF2,PARP2,RPA1,TERF2IP,ACD,RPA2,FEN1
REAC	SUMOylation of transcription factors	REAC:R-HSA-3232118	5,81E+05	10.235.695.684.241.600	18	62	7	10622	TP53BP1,UBE2I,SUMO2,PIAS4,SUMO3,SUMO1,PIAS1
REAC	Processing and activation of SUMO	REAC:R-HSA-3215018	7,26E+04	10.139.344.875.073.300	10	62	6	10622	SENP5,UBE2I,SUMO2,SENP1,SUMO3,SUMO1
REAC	Resolution of D-loop Structures through Holliday Junction Intermediates	REAC:R-HSA-5693568	1,15E+06	9.937.971.276.417.710	33	62	8	10622	NBN,ATM,MRE11,RAD50,WRN,TOP3A,BLM,MUS81
REAC	Transcriptional Regulation by TP53	REAC:R-HSA-3700989	1,41E+06	9.850.587.778.168.950	361	62	17	10622	NBN,ATR,ATM,HUS1,PCNA,MRE11,RAD50,WRN,RAD17,RPA1,TOP3A,CDKN1A,RAD9A,BLM,FANCD2,RPA2,PML
REAC	Resolution of D-Loop Structures	REAC:R-HSA-5693537	1,41E+06	9.850.587.778.168.950	34	62	8	10622	NBN,ATM,MRE11,RAD50,WRN,TOP3A,BLM,MUS81
REAC	Chromosome Maintenance	REAC:R-HSA-73886	1,94E+05	9.712.089.564.038.780	139	62	12	10622	TERF1,PCNA,WRN,TERF2,POT1,TINF2,RPA1,TERF2IP,BLM,ACD,RPA2,FEN1
REAC	SUMO is proteolytically processed	REAC:R-HSA-3065679	3,35E+06	9.474.307.846.553.760	6	62	5	10622	SENP5,SUMO2,SENP1,SUMO3,SUMO1
REAC	Global Genome Nucleotide Excision Repair (GG-NER)	REAC:R-HSA-5696399	4,04E+06	9.393.916.997.500.310	84	62	10	10622	PCNA,PARP2,UBE2I,SUMO2,RPA1,ERCC4,SUMO3,SUMO1,RPA2,PIAS1
REAC	Fanconi Anemia Pathway	REAC:R-HSA-6783310	4,17E+05	9.380.107.741.112.380	39	62	8	10622	ATR,RPA1,ERCC4,FANCD2,MUS81,FANCA,FANCL,RPA2
REAC	Telomere C-strand synthesis initiation	REAC:R-HSA-174430	4,62E+05	9.335.613.174.689.780	13	62	6	10622	TERF1,TERF2,POT1,TINF2,TERF2IP,ACD
REAC	Resolution of D-loop Structures through Synthesis-Dependent Strand Annealing (SDSA)	REAC:R-HSA-5693554	8,40E+05	9.075.808.498.237.810	26	62	7	10622	NBN,ATM,MRE11,RAD50,WRN,TOP3A,BLM
REAC	Polymerase switching on the C-strand of the telomere	REAC:R-HSA-174411	8,40E+05	9.075.808.498.237.810	26	62	7	10622	TERF1,PCNA,TERF2,POT1,TINF2,TERF2IP,ACD
REAC	Nonhomologous End-Joining (NHEJ)	REAC:R-HSA-5693571	1,55E+07	8.810.317.089.771.580	69	62	9	10622	NBN,ATM,MRE11,XRCC6,RAD50,TP53BP1,RIF1,PIAS4,SUMO1
REAC	Nucleotide Excision Repair	REAC:R-HSA-5696398	4,78E+06	832.084.988.857.753	109	62	10	10622	PCNA,PARP2,UBE2I,SUMO2,RPA1,ERCC4,SUMO3,SUMO1,RPA2,PIAS1
REAC	HDR through MMEJ (alt-NHEJ)	REAC:R-HSA-5685939	1,13E+08	794.824.752.975.515	10	62	5	10622	NBN,MRE11,RAD50,PARP2,FEN1
REAC	Telomere Extension By Telomerase	REAC:R-HSA-171319	2,24E+08	7.649.384.255.860.890	23	62	6	10622	TERF1,TERF2,POT1,TINF2,TERF2IP,ACD
REAC	SUMOylation of transcription cofactors	REAC:R-HSA-3899300	2,38E+08	7.622.830.575.107.560	41	62	7	10622	UBE2I,SUMO2,PIAS4,SUMO3,NRIP1,SUMO1,PIAS1
REAC	SUMOylation of intracellular receptors	REAC:R-HSA-4090294	2,85E+08	7.545.718.339.653.970	24	62	6	10622	UBE2I,SUMO2,PIAS4,SUMO3,SUMO1,PIAS1
REAC	Meiotic synapsis	REAC:R-HSA-1221632	9,25E+07	7.034.002.309.831.780	77	62	8	10622	TERF1,ATR,TERF2,POT1,TINF2,UBE2I,TERF2IP,ACD
REAC	Recruitment and ATM-mediated phosphorylation of repair and signaling proteins at DNA double strand breaks	REAC:R-HSA-5693565	9,25E+07	7.034.002.309.831.780	77	62	8	10622	NBN,ATM,MRE11,RAD50,TP53BP1,UBE2I,PIAS4,SUMO1
REAC	Cellular Senescence	REAC:R-HSA-2559583	9,44E+07	7.025.088.040.950.190	195	62	11	10622	TERF1,NBN,ATM,MRE11,RAD50,TERF2,POT1,TINF2,TERF2IP,CDKN1A,ACD
REAC	DNA Double Strand Break Response	REAC:R-HSA-5693606	9,85E+07	70.067.065.457.338.400	78	62	8	10622	NBN,ATM,MRE11,RAD50,TP53BP1,UBE2I,PIAS4,SUMO1
REAC	Sensing of DNA Double Strand Breaks	REAC:R-HSA-5693548	1,05E+09	6.979.111.666.236.590	6	62	4	10622	NBN,ATM,MRE11,RAD50
REAC	Meiotic recombination	REAC:R-HSA-912446	2,27E+09	6.644.913.040.989.310	87	62	8	10622	NBN,ATM,MRE11,RAD50,RPA1,TOP3A,BLM,RPA2
REAC	SUMO is transferred from E1 to E2 (UBE2I, UBC9)	REAC:R-HSA-3065678	2,35E+08	6.629.742.174.436.710	7	62	4	10622	UBE2I,SUMO2,SUMO3,SUMO1
REAC	Gene expression (Transcription)	REAC:R-HSA-74160	3,57E+08	6.447.815.315.570.600	1476	62	26	10622	NBN,ATR,ATM,HUS1,PCNA,MRE11,CBX3,RAD50,WRN,RAD17,BAZ2A,UBE2I,DNMT1,RPA1,TOP3A,CDKN1A,RAD9A,BLM,FANCD2,NABP2,SUMO1,HDAC7,SIRT1,RPA2,NR2C2,PML
REAC	Activation of ATR in response to replication stress	REAC:R-HSA-176187	3,88E+09	64.115.497.798.609.500	37	62	6	10622	ATR,HUS1,RAD17,RPA1,RAD9A,RPA2
REAC	Generic Transcription Pathway	REAC:R-HSA-212436	8,65E+08	60.628.620.756.575.900	1221	62	23	10622	NBN,ATR,ATM,HUS1,PCNA,MRE11,CBX3,RAD50,WRN,RAD17,UBE2I,RPA1,TOP3A,CDKN1A,RAD9A,BLM,FANCD2,SUMO1,HDAC7,SIRT1,RPA2,NR2C2,PML
REAC	SUMOylation of DNA replication proteins	REAC:R-HSA-4615885	9,55E+08	6.020.170.320.597.470	43	62	6	10622	PCNA,UBE2I,SUMO2,PIAS4,SUMO3,SUMO1
REAC	RNA Polymerase II Transcription	REAC:R-HSA-73857	0.0000010571018446966411	5.975.883.169.306.540	1342	62	24	10622	NBN,ATR,ATM,HUS1,PCNA,MRE11,CBX3,RAD50,WRN,RAD17,UBE2I,RPA1,TOP3A,CDKN1A,RAD9A,BLM,FANCD2,NABP2,SUMO1,HDAC7,SIRT1,RPA2,NR2C2,PML
REAC	Resolution of AP sites via the multiple-nucleotide patch replacement pathway	REAC:R-HSA-110373	0.0000016185074094291146	5.790.885.308.082.960	25	62	5	10622	PCNA,PARP2,RPA1,RPA2,FEN1
REAC	SUMOylation of immune response proteins	REAC:R-HSA-4755510	0.000001919658362698221	5.716.776.054.836.460	11	62	4	10622	UBE2I,PIAS4,SUMO3,SUMO1
REAC	Packaging Of Telomere Ends	REAC:R-HSA-171306	0.0000028598362995577748	5.543.658.825.693.840	52	62	6	10622	TERF1,TERF2,POT1,TINF2,TERF2IP,ACD
REAC	Recognition and association of DNA glycosylase with site containing an affected purine	REAC:R-HSA-110330	0.000003829022987471781	5.416.912.026.365.240	55	62	6	10622	TERF1,TERF2,POT1,TINF2,TERF2IP,ACD
REAC	Cleavage of the damaged purine	REAC:R-HSA-110331	0.000003829022987471781	5.416.912.026.365.240	55	62	6	10622	TERF1,TERF2,POT1,TINF2,TERF2IP,ACD
REAC	Depurination	REAC:R-HSA-73927	0.000003829022987471781	5.416.912.026.365.240	55	62	6	10622	TERF1,TERF2,POT1,TINF2,TERF2IP,ACD
REAC	Cellular responses to stress	REAC:R-HSA-2262752	0.000004465360271420944	5.350.143.495.884.480	582	62	15	10622	TERF1,NBN,ATR,ATM,MRE11,RAD50,TERF2,POT1,TINF2,RPA1,TERF2IP,CDKN1A,ACD,SIRT1,RPA2
REAC	Removal of the Flap Intermediate	REAC:R-HSA-69166	0.000005224565987634602	5.281.949.781.198.570	14	62	4	10622	PCNA,RPA1,RPA2,FEN1
REAC	Cellular responses to external stimuli	REAC:R-HSA-8953897	0.000005848726431999905	5.232.938.691.827.200	596	62	15	10622	TERF1,NBN,ATR,ATM,MRE11,RAD50,TERF2,POT1,TINF2,RPA1,TERF2IP,CDKN1A,ACD,SIRT1,RPA2
REAC	Cleavage of the damaged pyrimidine	REAC:R-HSA-110329	0.000005910414148528211	52.283.820.866.113.300	60	62	6	10622	TERF1,TERF2,POT1,TINF2,TERF2IP,ACD
REAC	Depyrimidination	REAC:R-HSA-73928	0.000005910414148528211	52.283.820.866.113.300	60	62	6	10622	TERF1,TERF2,POT1,TINF2,TERF2IP,ACD
REAC	Recognition and association of DNA glycosylase with site containing an affected pyrimidine	REAC:R-HSA-110328	0.000005910414148528211	52.283.820.866.113.300	60	62	6	10622	TERF1,TERF2,POT1,TINF2,TERF2IP,ACD
REAC	Base-Excision Repair, AP Site Formation	REAC:R-HSA-73929	0.000006433662295011353	5.191.541.739.091.830	61	62	6	10622	TERF1,TERF2,POT1,TINF2,TERF2IP,ACD
REAC	Processive synthesis on the lagging strand	REAC:R-HSA-69183	0.0000065021988149893314	5.186.939.755.397.760	15	62	4	10622	PCNA,RPA1,RPA2,FEN1
REAC	SUMOylation of ubiquitinylation proteins	REAC:R-HSA-3232142	0.000007642674053666569	51.167.546.619.003.700	35	62	5	10622	UBE2I,PIAS4,SUMO1,PIAS1,PML
REAC	SUMO is conjugated to E1 (UBA2:SAE1)	REAC:R-HSA-3065676	0.000008600095954464756	5.065.496.703.144.560	5	62	3	10622	SUMO2,SUMO3,SUMO1
REAC	Resolution of Abasic Sites (AP sites)	REAC:R-HSA-73933	0.000008600095954464756	5.065.496.703.144.560	36	62	5	10622	PCNA,PARP2,RPA1,RPA2,FEN1
REAC	Inhibition of DNA recombination at telomere	REAC:R-HSA-9670095	0.000010512964085318497	4.978.274.819.232.620	67	62	6	10622	TERF1,TERF2,POT1,TINF2,TERF2IP,ACD
REAC	Dual Incision in GG-NER	REAC:R-HSA-5696400	0.000016282967262223172	4.788.266.450.295.380	41	62	5	10622	PCNA,PARP2,RPA1,ERCC4,RPA2
REAC	Lagging Strand Synthesis	REAC:R-HSA-69186	0.00002084310399745955	4.681.037.604.538.230	20	62	4	10622	PCNA,RPA1,RPA2,FEN1
REAC	PCNA-Dependent Long Patch Base Excision Repair	REAC:R-HSA-5651801	0.000025310546439486694	4.596.698.478.583.660	21	62	4	10622	PCNA,RPA1,RPA2,FEN1
REAC	Post-translational protein modification	REAC:R-HSA-597592	0.0001203707051245709	3.919.479.195.393.680	1415	62	21	10622	NSMCE2,SENP5,PCNA,TP53BP1,WRN,RAD52,UBE2I,SUMO2,DNMT1,RPA1,STC2,BLM,SENP1,PIAS4,SUMO3,NRIP1,SUMO1,HDAC7,SP100,PIAS1,PML
REAC	Vitamin D (calciferol) metabolism	REAC:R-HSA-196791	0.0001276156365188214	38.940.961.090.177.700	11	62	3	10622	UBE2I,SUMO2,PIAS4
REAC	SUMOylation of SUMOylation proteins	REAC:R-HSA-4085377	0.00013795372061660012	3.860.266.582.089.690	32	62	4	10622	UBE2I,SUMO2,PIAS4,SUMO1
REAC	DNA strand elongation	REAC:R-HSA-69190	0.00013795372061660012	3.860.266.582.089.690	32	62	4	10622	PCNA,RPA1,RPA2,FEN1
REAC	SUMOylation of chromatin organization proteins	REAC:R-HSA-4551638	0.00015916850902182383	379.814.285.186.766	66	62	5	10622	UBE2I,SUMO2,SUMO3,SUMO1,PIAS1
REAC	Regulation of HSF1-mediated heat shock response	REAC:R-HSA-3371453	0.0001692230441029225	37.715.404.968.212.800	67	62	5	10622	ATR,ATM,RPA1,SIRT1,RPA2
REAC	Mismatch repair (MMR) directed by MSH2:MSH3 (MutSbeta)	REAC:R-HSA-5358606	0.00025885504116160174	3.586.943.372.782.380	14	62	3	10622	PCNA,RPA1,RPA2
REAC	Mismatch repair (MMR) directed by MSH2:MSH6 (MutSalpha)	REAC:R-HSA-5358565	0.00025885504116160174	3.586.943.372.782.380	14	62	3	10622	PCNA,RPA1,RPA2
REAC	SUMOylation of DNA methylation proteins	REAC:R-HSA-4655427	0.0003149825409848804	350.171.351.784.234	15	62	3	10622	UBE2I,DNMT1,SUMO1
REAC	Mismatch Repair	REAC:R-HSA-5358508	0.0003149825409848804	350.171.351.784.234	15	62	3	10622	PCNA,RPA1,RPA2
REAC	Translesion synthesis by REV1	REAC:R-HSA-110312	0.0003817698110127949	34.181.984.170.343.500	16	62	3	10622	PCNA,RPA1,RPA2
REAC	Translesion synthesis by POLK	REAC:R-HSA-5655862	0.00045161514947826195	33.452.314.980.480.800	17	62	3	10622	PCNA,RPA1,RPA2
REAC	Translesion synthesis by POLI	REAC:R-HSA-5656121	0.00045161514947826195	33.452.314.980.480.800	17	62	3	10622	PCNA,RPA1,RPA2
REAC	Cellular response to heat stress	REAC:R-HSA-3371556	0.0005411760441980335	32.666.614.362.112.700	87	62	5	10622	ATR,ATM,RPA1,SIRT1,RPA2
REAC	Translesion Synthesis by POLH	REAC:R-HSA-110320	0.0006246362420159972	32.043.728.211.770.000	19	62	3	10622	PCNA,RPA1,RPA2
GO: Gene Ontology, MF: Molecular function, BP: Biological Process, REAC: Reactome
